# Supplementary material for: Metagenomic analysis reveals the relationship between intestinal protozoan parasites and the intestinal microecological balance in calves
Source: Parasit Vectors. 2023 Jul 31;16:257. doi: 10.1186/s13071-023-05877-z (PMC10388496; doi:10.1186/s13071-023-05877-z)
Supplement: Supplementary file 2 — Additional file 2: Table S1. Correlation coefficients between KEGG ortholog group and parasites. [file 13071_2023_5877_MOESM2_ESM.csv]

Table S1 Correlation coefficients between KEGG ortholog group and parasites
KO_ID	Correlation coefficients					KO_DEFINITION	KO_PATHWAY
	Blastocystis	Cryptosporidium	Eimeria	Entamoeba	Giardia
K00026	0.8457709	0	0	0	0	malate dehydrogenase	ko00020; Metabolism; Carbohydrate metabolism; Citrate cycle (TCA cycle) | ko00620; Metabolism; Carbohydrate metabolism; Pyruvate metabolism | ko00630; Metabolism; Carbohydrate metabolism; Glyoxylate and dicarboxylate metabolism | ko00710; Metabolism; Energy metabolism; Carbon fixation in photosynthetic organisms | ko00270; Metabolism; Amino acid metabolism; Cysteine and methionine metabolism
K00049	0.9981735	0	0	0	0	glyoxylate/hydroxypyruvate reductase [EC:1.1.1.79 1.1.1.81]	ko00620; Metabolism; Carbohydrate metabolism; Pyruvate metabolism | ko00630; Metabolism; Carbohydrate metabolism; Glyoxylate and dicarboxylate metabolism | ko00260; Metabolism; Amino acid metabolism; Glycine, serine and threonine metabolism
K00129	0	0	0.7923537	0	0	aldehyde dehydrogenase (NAD(P)+)	ko00010; Metabolism; Carbohydrate metabolism; Glycolysis / Gluconeogenesis | ko00340; Metabolism; Amino acid metabolism; Histidine metabolism | ko00350; Metabolism; Amino acid metabolism; Tyrosine metabolism | ko00360; Metabolism; Amino acid metabolism; Phenylalanine metabolism | ko00410; Metabolism; Metabolism of other amino acids; beta-Alanine metabolism | ko00980; Metabolism; Xenobiotics biode…
K00167	0	0	0	0	0.7777778	2-oxoisovalerate dehydrogenase E1 component beta subunit	ko00640; Metabolism; Carbohydrate metabolism; Propanoate metabolism | ko00280; Metabolism; Amino acid metabolism; Valine, leucine and isoleucine degradation
K00232	0	0.7773916	0.8165109	0	0.7608188	acyl-CoA oxidase	ko00071; Metabolism; Lipid metabolism; Fatty acid degradation | ko00592; Metabolism; Lipid metabolism; alpha-Linolenic acid metabolism | ko01040; Metabolism; Lipid metabolism; Biosynthesis of unsaturated fatty acids | ko04024; Environmental Information Processing; Signal transduction; cAMP signaling pathway | ko04146; Cellular Processes; Transport and catabolism; Peroxisome | ko03320; Organismal …
K00234	1	0	0	0	0	succinate dehydrogenase (ubiquinone) flavoprotein subunit	ko00020; Metabolism; Carbohydrate metabolism; Citrate cycle (TCA cycle) | ko00190; Metabolism; Energy metabolism; Oxidative phosphorylation | ko05010; Human Diseases; Neurodegenerative diseases; Alzheimer's disease | ko05012; Human Diseases; Neurodegenerative diseases; Parkinson's disease | ko05016; Human Diseases; Neurodegenerative diseases; Huntington's disease | ko04932; Human Diseases; Endocr…
K00252	0	0	0	0	0.763327	glutaryl-CoA dehydrogenase	ko00071; Metabolism; Lipid metabolism; Fatty acid degradation | ko00310; Metabolism; Amino acid metabolism; Lysine degradation | ko00380; Metabolism; Amino acid metabolism; Tryptophan metabolism | ko00362; Metabolism; Xenobiotics biodegradation and metabolism; Benzoate degradation
K00305	0	0	0	1	0	sarcosine oxidase, subunit gamma	ko00260; Metabolism; Amino acid metabolism; Glycine, serine and threonine metabolism
K00565	0.8457709	0	0	0	0	mRNA (guanine-N7-)-methyltransferase	ko03015; Genetic Information Processing; Translation; mRNA surveillance pathway
K00582	0	0	0	0.8371406	0	tetrahydromethanopterin S-methyltransferase subunit F	ko00680; Metabolism; Energy metabolism; Methane metabolism
K00643	0	0	0	0	0.8520859	5-aminolevulinate synthase	ko00260; Metabolism; Amino acid metabolism; Glycine, serine and threonine metabolism | ko00860; Metabolism; Metabolism of cofactors and vitamins; Porphyrin and chlorophyll metabolism
K00698	1	0	0	0	0	chitin synthase	ko00520; Metabolism; Carbohydrate metabolism; Amino sugar and nucleotide sugar metabolism
K00710	0	0	0	0	0.8280787	polypeptide N-acetylgalactosaminyltransferase	ko00512; Metabolism; Glycan biosynthesis and metabolism; Mucin type O-glycan biosynthesis
K00729	0.8059728	0	0	0	0	dolichyl-phosphate beta-glucosyltransferase	ko00510; Metabolism; Glycan biosynthesis and metabolism; N-Glycan biosynthesis
K00801	0.8158017	0	0	0	0	farnesyl-diphosphate farnesyltransferase	ko00100; Metabolism; Lipid metabolism; Steroid biosynthesis | ko00909; Metabolism; Metabolism of terpenoids and polyketides; Sesquiterpenoid and triterpenoid biosynthesis
K00814	0	0	0	0	0.7574097	alanine transaminase	ko00710; Metabolism; Energy metabolism; Carbon fixation in photosynthetic organisms | ko00250; Metabolism; Amino acid metabolism; Alanine, aspartate and glutamate metabolism | ko00220; Metabolism; Amino acid metabolism; Arginine biosynthesis
K00922	1	0	0	0	0	phosphatidylinositol-4,5-bisphosphate 3-kinase catalytic subunit alpha/beta/delta	ko00562; Metabolism; Carbohydrate metabolism; Inositol phosphate metabolism | ko04014; Environmental Information Processing; Signal transduction; Ras signaling pathway | ko04015; Environmental Information Processing; Signal transduction; Rap1 signaling pathway | ko04012; Environmental Information Processing; Signal transduction; ErbB signaling pathway | ko04370; Environmental Information Processi…
K00947	0	0	0	0.9897959	0	molybdenum storage protein	-
K00967	0	0.7916587	0.8808029	0	0.7989709	ethanolamine-phosphate cytidylyltransferase	ko00564; Metabolism; Lipid metabolism; Glycerophospholipid metabolism | ko00440; Metabolism; Metabolism of other amino acids; Phosphonate and phosphinate metabolism
K01001	0	0	0	1	0	UDP-N-acetylglucosamine--dolichyl-phosphate N-acetylglucosaminephosphotransferase	ko00510; Metabolism; Glycan biosynthesis and metabolism; N-Glycan biosynthesis
K01027	0.7680981	0	0	0	0	3-oxoacid CoA-transferase	ko00650; Metabolism; Carbohydrate metabolism; Butanoate metabolism | ko00072; Metabolism; Lipid metabolism; Synthesis and degradation of ketone bodies | ko00280; Metabolism; Amino acid metabolism; Valine, leucine and isoleucine degradation
K01053	0.7933534	0	0	0	0	gluconolactonase	ko00030; Metabolism; Carbohydrate metabolism; Pentose phosphate pathway | ko00053; Metabolism; Carbohydrate metabolism; Ascorbate and aldarate metabolism | ko00930; Metabolism; Xenobiotics biodegradation and metabolism; Caprolactam degradation
K01099	0.8457709	0	0	0	0	inositol polyphosphate 5-phosphatase INPP5B/F	ko00562; Metabolism; Carbohydrate metabolism; Inositol phosphate metabolism | ko04070; Environmental Information Processing; Signal transduction; Phosphatidylinositol signaling system
K01100	0	0	0.7585338	0	0	sedoheptulose-bisphosphatase	ko00710; Metabolism; Energy metabolism; Carbon fixation in photosynthetic organisms
K01102	0	0	0	1	0	pyruvate dehydrogenase phosphatase	-
K01196	0	0.8815009	0	0	0	glycogen debranching enzyme [EC:2.4.1.25 3.2.1.33]	ko00500; Metabolism; Carbohydrate metabolism; Starch and sucrose metabolism
K01230	0.8457709	0	0	0	0	mannosyl-oligosaccharide alpha-1,2-mannosidase	ko00510; Metabolism; Glycan biosynthesis and metabolism; N-Glycan biosynthesis | ko00513; Metabolism; Glycan biosynthesis and metabolism; Various types of N-glycan biosynthesis | ko04141; Genetic Information Processing; Folding, sorting and degradation; Protein processing in endoplasmic reticulum
K01236	0.7680981	0	0	0	0	maltooligosyltrehalose trehalohydrolase	ko00500; Metabolism; Carbohydrate metabolism; Starch and sucrose metabolism
K01295	0	-0.9104001	-0.7830402	0	0	glutamate carboxypeptidase	-
K01342	0	0	0	0.9897959	0	subtilisin	ko02024; Cellular Processes; Cellular community - prokaryotes; Quorum sensing
K01363	0	0	0	0	0.8395798	cathepsin B	ko04142; Cellular Processes; Transport and catabolism; Lysosome | ko04140; Cellular Processes; Transport and catabolism; Autophagy - animal | ko04210; Cellular Processes; Cell growth and death; Apoptosis | ko04621; Organismal Systems; Immune system; NOD-like receptor signaling pathway | ko04612; Organismal Systems; Immune system; Antigen processing and presentation | ko04924; Organismal Systems; …
K01365	0	0	0	0	0.7713733	cathepsin L	ko04145; Cellular Processes; Transport and catabolism; Phagosome | ko04142; Cellular Processes; Transport and catabolism; Lysosome | ko04140; Cellular Processes; Transport and catabolism; Autophagy - animal | ko04210; Cellular Processes; Cell growth and death; Apoptosis | ko04612; Organismal Systems; Immune system; Antigen processing and presentation | ko05205; Human Diseases; Cancers: Overview; …
K01369	0.9927007	0	0	0.7853587	0	legumain	ko04142; Cellular Processes; Transport and catabolism; Lysosome | ko04612; Organismal Systems; Immune system; Antigen processing and presentation
K01373	0	0	0	0.9897959	0	cathepsin F	ko04142; Cellular Processes; Transport and catabolism; Lysosome | ko04210; Cellular Processes; Cell growth and death; Apoptosis
K01400	0	0	0	0.8371406	0	bacillolysin	-
K01405	1	0	0	0	0	saccharolysin	-
K01408	0	0.766505	0	0	0	insulysin	ko05010; Human Diseases; Neurodegenerative diseases; Alzheimer's disease
K01452	0	0	0	0.8371406	0	chitin deacetylase	ko00520; Metabolism; Carbohydrate metabolism; Amino sugar and nucleotide sugar metabolism
K01527	0	0.7681917	0.8213423	0	0.7654864	nascent polypeptide-associated complex subunit beta	ko04214; Cellular Processes; Cell growth and death; Apoptosis - fly
K01530	0	0	0	0	0.7830512	phospholipid-translocating ATPase	-
K01574	0.8371406	0	0	0	0	acetoacetate decarboxylase	ko00640; Metabolism; Carbohydrate metabolism; Propanoate metabolism | ko00072; Metabolism; Lipid metabolism; Synthesis and degradation of ketone bodies
K01613	0	0	0.843274	0	0	phosphatidylserine decarboxylase	ko00564; Metabolism; Lipid metabolism; Glycerophospholipid metabolism
K01615	0	-0.7769784	0	0	0	glutaconyl-CoA decarboxylase	ko00650; Metabolism; Carbohydrate metabolism; Butanoate metabolism | ko00362; Metabolism; Xenobiotics biodegradation and metabolism; Benzoate degradation
K01634	0.8780516	0	0	0.7592566	0	sphinganine-1-phosphate aldolase	ko00600; Metabolism; Lipid metabolism; Sphingolipid metabolism | ko04071; Environmental Information Processing; Signal transduction; Sphingolipid signaling pathway
K01648	0	0.7916587	0.8808029	0	0.7989709	ATP citrate (pro-S)-lyase	ko00020; Metabolism; Carbohydrate metabolism; Citrate cycle (TCA cycle) | ko00720; Metabolism; Energy metabolism; Carbon fixation pathways in prokaryotes
K01663	0.8457709	0	0	0	0	glutamine amidotransferase / cyclase [EC:2.4.2.- 4.1.3.-]	ko00340; Metabolism; Amino acid metabolism; Histidine metabolism
K01802	0	-0.8351308	0	0	0	peptidylprolyl isomerase	-
K01900	0	0	0	0	0.7810788	succinyl-CoA synthetase beta subunit [EC:6.2.1.4 6.2.1.5]	ko00020; Metabolism; Carbohydrate metabolism; Citrate cycle (TCA cycle) | ko00640; Metabolism; Carbohydrate metabolism; Propanoate metabolism
K02133	0	0.7681917	0.8213423	0	0.7654864	F-type H+-transporting ATPase subunit beta	ko00190; Metabolism; Energy metabolism; Oxidative phosphorylation | ko05010; Human Diseases; Neurodegenerative diseases; Alzheimer's disease | ko05012; Human Diseases; Neurodegenerative diseases; Parkinson's disease | ko05016; Human Diseases; Neurodegenerative diseases; Huntington's disease
K02155	0.8371406	0	0	0	0	V-type H+-transporting ATPase 16kDa proteolipid subunit	ko00190; Metabolism; Energy metabolism; Oxidative phosphorylation | ko04145; Cellular Processes; Transport and catabolism; Phagosome | ko04142; Cellular Processes; Transport and catabolism; Lysosome | ko04966; Organismal Systems; Excretory system; Collecting duct acid secretion | ko04721; Organismal Systems; Nervous system; Synaptic vesicle cycle | ko05323; Human Diseases; Immune diseases; Rheuma…
K02177	0	0.7773916	0.8165109	0	0.7608188	bruno	ko04320; Organismal Systems; Development; Dorso-ventral axis formation
K02183	0	0.7980602	0	0	0	calmodulin	ko04014; Environmental Information Processing; Signal transduction; Ras signaling pathway | ko04015; Environmental Information Processing; Signal transduction; Rap1 signaling pathway | ko04016; Environmental Information Processing; Signal transduction; MAPK signaling pathway - plant | ko04371; Environmental Information Processing; Signal transduction; Apelin signaling pathway | ko04020; Environme…
K02205	0.8780516	0	0	0.7592566	0	arginine/ornithine permease	-
K02206	0.8457709	0	0	0	0	cyclin-dependent kinase 2	ko04068; Environmental Information Processing; Signal transduction; FoxO signaling pathway | ko04151; Environmental Information Processing; Signal transduction; PI3K-Akt signaling pathway | ko04110; Cellular Processes; Cell growth and death; Cell cycle | ko04114; Cellular Processes; Cell growth and death; Oocyte meiosis | ko04115; Cellular Processes; Cell growth and death; p53 signaling pathway |…
K02209	1	0	0	0	0	DNA replication licensing factor MCM5	ko03030; Genetic Information Processing; Replication and repair; DNA replication | ko04110; Cellular Processes; Cell growth and death; Cell cycle | ko04111; Cellular Processes; Cell growth and death; Cell cycle - yeast | ko04113; Cellular Processes; Cell growth and death; Meiosis - yeast
K02210	0	0.7853089	0	0	0	DNA replication licensing factor MCM7	ko03030; Genetic Information Processing; Replication and repair; DNA replication | ko04110; Cellular Processes; Cell growth and death; Cell cycle | ko04111; Cellular Processes; Cell growth and death; Cell cycle - yeast | ko04113; Cellular Processes; Cell growth and death; Meiosis - yeast
K02218	0	0.8065956	0	0	0	casein kinase 1	ko04011; Environmental Information Processing; Signal transduction; MAPK signaling pathway - yeast | ko04392; Environmental Information Processing; Signal transduction; Hippo signaling pathway - multiple species
K02234	0	0	0	1	0	cobalamin biosynthesis protein CobW	ko00860; Metabolism; Metabolism of cofactors and vitamins; Porphyrin and chlorophyll metabolism
K02256	0	0.8093525	0.7594049	0	0	cytochrome c oxidase subunit 1	ko00190; Metabolism; Energy metabolism; Oxidative phosphorylation | ko04260; Organismal Systems; Circulatory system; Cardiac muscle contraction | ko05010; Human Diseases; Neurodegenerative diseases; Alzheimer's disease | ko05012; Human Diseases; Neurodegenerative diseases; Parkinson's disease | ko05016; Human Diseases; Neurodegenerative diseases; Huntington's disease | ko04932; Human Diseases; En…
K02274	0	0	0	0	0.8534343	cytochrome c oxidase subunit I	ko00190; Metabolism; Energy metabolism; Oxidative phosphorylation
K02327	0	0	0	0	0.8676917	DNA polymerase delta subunit 1	ko00230; Metabolism; Nucleotide metabolism; Purine metabolism | ko00240; Metabolism; Nucleotide metabolism; Pyrimidine metabolism | ko03030; Genetic Information Processing; Replication and repair; DNA replication | ko03410; Genetic Information Processing; Replication and repair; Base excision repair | ko03420; Genetic Information Processing; Replication and repair; Nucleotide excision repair | ko…
K02479	0	0	0	1	0	two-component system, NarL family, response regulator	-
K02540	0	0.7639186	0	0	0	DNA replication licensing factor MCM2	ko03030; Genetic Information Processing; Replication and repair; DNA replication | ko04110; Cellular Processes; Cell growth and death; Cell cycle | ko04111; Cellular Processes; Cell growth and death; Cell cycle - yeast | ko04113; Cellular Processes; Cell growth and death; Meiosis - yeast
K02639	0	0.7681917	0.8213423	0	0.7654864	ferredoxin	ko00195; Metabolism; Energy metabolism; Photosynthesis
K02683	0	0	0	0.9897959	0	DNA primase small subunit	ko03030; Genetic Information Processing; Replication and repair; DNA replication
K02727	0	0.8386034	0.8314959	0	0	20S proteasome subunit alpha 7	ko03050; Genetic Information Processing; Folding, sorting and degradation; Proteasome
K02730	0	0.9097142	0	0	0	20S proteasome subunit alpha 1	ko03050; Genetic Information Processing; Folding, sorting and degradation; Proteasome
K02732	1	0	0	0	0	20S proteasome subunit beta 6	ko03050; Genetic Information Processing; Folding, sorting and degradation; Proteasome
K02734	0	0.8386034	0.8314959	0	0	20S proteasome subunit beta 4	ko03050; Genetic Information Processing; Folding, sorting and degradation; Proteasome
K02735	0	0.8065956	0	0	0	20S proteasome subunit beta 3	ko03050; Genetic Information Processing; Folding, sorting and degradation; Proteasome
K02738	0	0.8065956	0	0	0	20S proteasome subunit beta 1	ko03050; Genetic Information Processing; Folding, sorting and degradation; Proteasome
K02739	0	0.9019389	0.7676603	0	0	20S proteasome subunit beta 2	ko03050; Genetic Information Processing; Folding, sorting and degradation; Proteasome
K02866	0	0	0	0	0.785908	large subunit ribosomal protein L10e	ko03010; Genetic Information Processing; Translation; Ribosome
K02868	0	0	0	1	0	large subunit ribosomal protein L11e	ko03010; Genetic Information Processing; Translation; Ribosome
K02872	0	0	0	1	0	large subunit ribosomal protein L13Ae	ko03010; Genetic Information Processing; Translation; Ribosome
K02873	0	0	0	1	0	large subunit ribosomal protein L13e	ko03010; Genetic Information Processing; Translation; Ribosome
K02880	0	0	0	0	0.8224996	large subunit ribosomal protein L17e	ko03010; Genetic Information Processing; Translation; Ribosome
K02885	0.7660904	0	0	0	0	large subunit ribosomal protein L19e	ko03010; Genetic Information Processing; Translation; Ribosome
K02891	0	0.7916587	0.8808029	0	0.7989709	large subunit ribosomal protein L22e	ko03010; Genetic Information Processing; Translation; Ribosome
K02908	0.8085517	0	0	0	0	large subunit ribosomal protein L30e	ko03010; Genetic Information Processing; Translation; Ribosome
K02910	0.8085517	0	0	0	0	large subunit ribosomal protein L31e	ko03010; Genetic Information Processing; Translation; Ribosome
K02919	0	-0.8597122	0	0	0	large subunit ribosomal protein L36	ko03010; Genetic Information Processing; Translation; Ribosome
K02921	0	0	0	0.8371406	0	large subunit ribosomal protein L37Ae	ko03010; Genetic Information Processing; Translation; Ribosome
K02922	0	0	0	0.9897959	0	large subunit ribosomal protein L37e	ko03010; Genetic Information Processing; Translation; Ribosome
K02932	1	0	0	0	0	large subunit ribosomal protein L5e	ko03010; Genetic Information Processing; Translation; Ribosome
K02934	0	0	0	0	0.7574097	large subunit ribosomal protein L6e	ko03010; Genetic Information Processing; Translation; Ribosome
K02938	0	0	0	0	0.875755	large subunit ribosomal protein L8e	ko03010; Genetic Information Processing; Translation; Ribosome
K02944	0	0	0	0.8371406	0	large subunit ribosomal protein LX	ko03010; Genetic Information Processing; Translation; Ribosome
K02951	0	0.7773916	0.8165109	0	0.7608188	small subunit ribosomal protein S12e	ko03010; Genetic Information Processing; Translation; Ribosome
K02955	0	0.7814212	0	0	0	small subunit ribosomal protein S14e	ko03010; Genetic Information Processing; Translation; Ribosome
K02964	0	0	0	0	0.7888244	small subunit ribosomal protein S18e	ko03010; Genetic Information Processing; Translation; Ribosome
K02966	0.871499	0	0	0	0	small subunit ribosomal protein S19e	ko03010; Genetic Information Processing; Translation; Ribosome
K02975	0	0.7773916	0.8165109	0	0.7608188	small subunit ribosomal protein S25e	ko03010; Genetic Information Processing; Translation; Ribosome
K02977	0.8328691	0	0	0	0	small subunit ribosomal protein S27Ae	ko03010; Genetic Information Processing; Translation; Ribosome
K02981	0	0	0	0	0.8616404	small subunit ribosomal protein S2e	ko03010; Genetic Information Processing; Translation; Ribosome
K02985	0	0	0	0	0.7946404	small subunit ribosomal protein S3e	ko03010; Genetic Information Processing; Translation; Ribosome
K02997	0	0	0	0	0.9390603	small subunit ribosomal protein S9e	ko03010; Genetic Information Processing; Translation; Ribosome
K02998	0	0.8774573	0	0	0	small subunit ribosomal protein SAe	ko03010; Genetic Information Processing; Translation; Ribosome
K03002	0	0	0	0	0.7590721	DNA-directed RNA polymerase I subunit RPA2	ko00230; Metabolism; Nucleotide metabolism; Purine metabolism | ko00240; Metabolism; Nucleotide metabolism; Pyrimidine metabolism | ko03020; Genetic Information Processing; Transcription; RNA polymerase
K03006	0	0.8734137	0	0	0	DNA-directed RNA polymerase II subunit RPB1	ko00230; Metabolism; Nucleotide metabolism; Purine metabolism | ko00240; Metabolism; Nucleotide metabolism; Pyrimidine metabolism | ko03020; Genetic Information Processing; Transcription; RNA polymerase | ko05016; Human Diseases; Neurodegenerative diseases; Huntington's disease | ko05168; Human Diseases; Infectious diseases: Viral; Herpes simplex infection | ko05169; Human Diseases; Infectious di…
K03010	0	0	0	0	0.7590721	DNA-directed RNA polymerase II subunit RPB2	ko00230; Metabolism; Nucleotide metabolism; Purine metabolism | ko00240; Metabolism; Nucleotide metabolism; Pyrimidine metabolism | ko03020; Genetic Information Processing; Transcription; RNA polymerase | ko05016; Human Diseases; Neurodegenerative diseases; Huntington's disease | ko05169; Human Diseases; Infectious diseases: Viral; Epstein-Barr virus infection
K03018	0	0	0	0	0.8676917	DNA-directed RNA polymerase III subunit RPC1	ko00230; Metabolism; Nucleotide metabolism; Purine metabolism | ko00240; Metabolism; Nucleotide metabolism; Pyrimidine metabolism | ko03020; Genetic Information Processing; Transcription; RNA polymerase | ko04623; Organismal Systems; Immune system; Cytosolic DNA-sensing pathway | ko05169; Human Diseases; Infectious diseases: Viral; Epstein-Barr virus infection
K03021	0	0.7639186	0	0	0	DNA-directed RNA polymerase III subunit RPC2	ko00230; Metabolism; Nucleotide metabolism; Purine metabolism | ko00240; Metabolism; Nucleotide metabolism; Pyrimidine metabolism | ko03020; Genetic Information Processing; Transcription; RNA polymerase | ko04623; Organismal Systems; Immune system; Cytosolic DNA-sensing pathway | ko05169; Human Diseases; Infectious diseases: Viral; Epstein-Barr virus infection
K03027	0.8457709	0	0	0	0	DNA-directed RNA polymerases I and III subunit RPAC1	ko00230; Metabolism; Nucleotide metabolism; Purine metabolism | ko00240; Metabolism; Nucleotide metabolism; Pyrimidine metabolism | ko03020; Genetic Information Processing; Transcription; RNA polymerase | ko04623; Organismal Systems; Immune system; Cytosolic DNA-sensing pathway | ko05169; Human Diseases; Infectious diseases: Viral; Epstein-Barr virus infection
K03028	0	0.8774573	0	0	0	26S proteasome regulatory subunit N1	ko03050; Genetic Information Processing; Folding, sorting and degradation; Proteasome | ko05169; Human Diseases; Infectious diseases: Viral; Epstein-Barr virus infection
K03035	0	0.7681917	0.8213423	0	0.7654864	26S proteasome regulatory subunit N5	ko03050; Genetic Information Processing; Folding, sorting and degradation; Proteasome | ko05169; Human Diseases; Infectious diseases: Viral; Epstein-Barr virus infection
K03036	0	0.8386034	0.8314959	0	0	26S proteasome regulatory subunit N6	ko03050; Genetic Information Processing; Folding, sorting and degradation; Proteasome | ko05169; Human Diseases; Infectious diseases: Viral; Epstein-Barr virus infection
K03049	0.7568774	0	0	0	0	DNA-directed RNA polymerase subunit E'	ko00230; Metabolism; Nucleotide metabolism; Purine metabolism | ko00240; Metabolism; Nucleotide metabolism; Pyrimidine metabolism | ko03020; Genetic Information Processing; Transcription; RNA polymerase
K03050	0	0	0	0.9897959	0	DNA-directed RNA polymerase subunit E\",2.7.7.6"
K03055	0	0	0	0.8457709	0	DNA-directed RNA polymerase subunit K	ko00230; Metabolism; Nucleotide metabolism; Purine metabolism | ko00240; Metabolism; Nucleotide metabolism; Pyrimidine metabolism | ko03020; Genetic Information Processing; Transcription; RNA polymerase
K03056	0.7568774	0	0	0	0	DNA-directed RNA polymerase subunit L	ko00230; Metabolism; Nucleotide metabolism; Purine metabolism | ko00240; Metabolism; Nucleotide metabolism; Pyrimidine metabolism | ko03020; Genetic Information Processing; Transcription; RNA polymerase
K03058	0	0	0	0.8457709	0	DNA-directed RNA polymerase subunit N	ko00230; Metabolism; Nucleotide metabolism; Purine metabolism | ko00240; Metabolism; Nucleotide metabolism; Pyrimidine metabolism | ko03020; Genetic Information Processing; Transcription; RNA polymerase
K03061	0	0.8572307	0	0	0	26S proteasome regulatory subunit T1	ko03050; Genetic Information Processing; Folding, sorting and degradation; Proteasome | ko05169; Human Diseases; Infectious diseases: Viral; Epstein-Barr virus infection
K03062	0	0.8164102	0	0	0	26S proteasome regulatory subunit T2	ko03050; Genetic Information Processing; Folding, sorting and degradation; Proteasome | ko05203; Human Diseases; Cancers: Overview; Viral carcinogenesis | ko05169; Human Diseases; Infectious diseases: Viral; Epstein-Barr virus infection | ko05165; Human Diseases; Infectious diseases: Viral; Human papillomavirus infection
K03064	0	0.7980602	0	0	0	26S proteasome regulatory subunit T4	ko03050; Genetic Information Processing; Folding, sorting and degradation; Proteasome | ko05169; Human Diseases; Infectious diseases: Viral; Epstein-Barr virus infection
K03083	1	0	0	0	0	glycogen synthase kinase 3 beta	ko04012; Environmental Information Processing; Signal transduction; ErbB signaling pathway | ko04310; Environmental Information Processing; Signal transduction; Wnt signaling pathway | ko04340; Environmental Information Processing; Signal transduction; Hedgehog signaling pathway | ko04341; Environmental Information Processing; Signal transduction; Hedgehog signaling pathway - fly | ko04390; Envir…
K03136	0.7568774	0	0	0	0	transcription initiation factor TFIIE subunit alpha	ko03022; Genetic Information Processing; Transcription; Basal transcription factors | ko05203; Human Diseases; Cancers: Overview; Viral carcinogenesis | ko05169; Human Diseases; Infectious diseases: Viral; Epstein-Barr virus infection
K03145	0	0.8693701	0.8918826	0	0.7877855	transcription elongation factor S-II	-
K03163	0	0.8611184	0	0	0	DNA topoisomerase I	-
K03233	0	0	0	0	0.8151043	elongation factor 1-gamma	ko05134; Human Diseases; Infectious diseases: Bacterial; Legionellosis
K03252	0	0.7911404	0.9024092	0	0.8284169	translation initiation factor 3 subunit C	ko03013; Genetic Information Processing; Translation; RNA transport
K03257	0	0	0	0	0.7974091	translation initiation factor 4A	ko03013; Genetic Information Processing; Translation; RNA transport
K03283	0	0	0	0	0.8038356	heat shock 70kDa protein 1/2/6/8	ko03040; Genetic Information Processing; Transcription; Spliceosome | ko04141; Genetic Information Processing; Folding, sorting and degradation; Protein processing in endoplasmic reticulum | ko04010; Environmental Information Processing; Signal transduction; MAPK signaling pathway | ko04144; Cellular Processes; Transport and catabolism; Endocytosis | ko04612; Organismal Systems; Immune system; An…
K03298	0	0	0	0	-0.7753661	drug/metabolite transporter, DME family	-
K03339	0.7928675	0	0	0	0	6-phospho-5-dehydro-2-deoxy-D-gluconate aldolase	ko00562; Metabolism; Carbohydrate metabolism; Inositol phosphate metabolism
K03421	0.7568774	0	0	0	0	methyl-coenzyme M reductase subunit C	ko00680; Metabolism; Energy metabolism; Methane metabolism
K03511	0	0.7916587	0.8808029	0	0.7989709	DNA polymerase kappa	ko03460; Genetic Information Processing; Replication and repair; Fanconi anemia pathway | ko05200; Human Diseases; Cancers: Overview; Pathways in cancer | ko05202; Human Diseases; Cancers: Overview; Transcriptional misregulation in cancer | ko05210; Human Diseases; Cancers: Specific types; Colorectal cancer | ko05212; Human Diseases; Cancers: Specific types; Pancreatic cancer | ko05225; Human Dis…
K03514	0.8457709	0	0	0	0	non-canonical poly(A) RNA polymerase PAPD5/7	ko03018; Genetic Information Processing; Folding, sorting and degradation; RNA degradation
K03538	0	0	0	0.7592566	0	ribonuclease P protein subunit POP4	ko03013; Genetic Information Processing; Translation; RNA transport | ko03008; Genetic Information Processing; Translation; Ribosome biogenesis in eukaryotes
K03540	0.7568774	0	0	0	0	ribonuclease P protein subunit RPR2	ko03013; Genetic Information Processing; Translation; RNA transport
K03622	0	0	0	0.9897959	0	archaea-specific DNA-binding protein	-
K03626	0	0	0	0.9897959	0	nascent polypeptide-associated complex subunit alpha	-
K03678	0.8457709	0	0	0	0	exosome complex component RRP45	ko03018; Genetic Information Processing; Folding, sorting and degradation; RNA degradation
K03727	0.8780516	0	0	0.7592566	0	ATP-dependent RNA helicase HelY	-
K03802	0	0	0	0	0.7820743	cyanophycin synthetase [EC:6.3.2.29 6.3.2.30]	-
K03842	1	0	0	0	0	beta-1,4-mannosyltransferase	ko00510; Metabolism; Glycan biosynthesis and metabolism; N-Glycan biosynthesis | ko00513; Metabolism; Glycan biosynthesis and metabolism; Various types of N-glycan biosynthesis
K03852	0.8780516	0	0	0.7592566	0	sulfoacetaldehyde acetyltransferase	ko00430; Metabolism; Metabolism of other amino acids; Taurine and hypotaurine metabolism
K03882	0.8457709	0	0	0	0	NADH-ubiquinone oxidoreductase chain 4L	ko00190; Metabolism; Energy metabolism; Oxidative phosphorylation | ko04723; Organismal Systems; Nervous system; Retrograde endocannabinoid signaling | ko05012; Human Diseases; Neurodegenerative diseases; Parkinson's disease
K03936	1	0	0	0	0	NADH dehydrogenase (ubiquinone) Fe-S protein 3 [EC:1.6.5.3 1.6.99.3]	ko00190; Metabolism; Energy metabolism; Oxidative phosphorylation | ko04723; Organismal Systems; Nervous system; Retrograde endocannabinoid signaling | ko05010; Human Diseases; Neurodegenerative diseases; Alzheimer's disease | ko05012; Human Diseases; Neurodegenerative diseases; Parkinson's disease | ko05016; Human Diseases; Neurodegenerative diseases; Huntington's disease | ko04932; Human Diseas…
K03953	0	0	0	1	0	NADH dehydrogenase (ubiquinone) 1 alpha subcomplex subunit 9	ko00190; Metabolism; Energy metabolism; Oxidative phosphorylation | ko04723; Organismal Systems; Nervous system; Retrograde endocannabinoid signaling | ko05010; Human Diseases; Neurodegenerative diseases; Alzheimer's disease | ko05012; Human Diseases; Neurodegenerative diseases; Parkinson's disease | ko05016; Human Diseases; Neurodegenerative diseases; Huntington's disease | ko04932; Human Diseas…
K04034	0	0	0	0.9897959	0	anaerobic magnesium-protoporphyrin IX monomethyl ester cyclase	ko00860; Metabolism; Metabolism of cofactors and vitamins; Porphyrin and chlorophyll metabolism
K04365	0	0.7831233	0.8852854	0	0.8033013	B-Raf proto-oncogene serine/threonine-protein kinase	ko04015; Environmental Information Processing; Signal transduction; Rap1 signaling pathway | ko04010; Environmental Information Processing; Signal transduction; MAPK signaling pathway | ko04013; Environmental Information Processing; Signal transduction; MAPK signaling pathway - fly | ko04012; Environmental Information Processing; Signal transduction; ErbB signaling pathway | ko04068; Environmenta…
K04411	1	0	0	0	0	serine/threonine kinase 4	ko04014; Environmental Information Processing; Signal transduction; Ras signaling pathway | ko04010; Environmental Information Processing; Signal transduction; MAPK signaling pathway | ko04068; Environmental Information Processing; Signal transduction; FoxO signaling pathway | ko05200; Human Diseases; Cancers: Overview; Pathways in cancer | ko05223; Human Diseases; Cancers: Specific types; Non-sm…
K04441	0	0.7681917	0.8213423	0	0.7654864	p38 MAP kinase	ko04015; Environmental Information Processing; Signal transduction; Rap1 signaling pathway | ko04010; Environmental Information Processing; Signal transduction; MAPK signaling pathway | ko04013; Environmental Information Processing; Signal transduction; MAPK signaling pathway - fly | ko04011; Environmental Information Processing; Signal transduction; MAPK signaling pathway - yeast | ko04370; Envi…
K04456	1	0	0	0	0	RAC serine/threonine-protein kinase	ko04014; Environmental Information Processing; Signal transduction; Ras signaling pathway | ko04015; Environmental Information Processing; Signal transduction; Rap1 signaling pathway | ko04010; Environmental Information Processing; Signal transduction; MAPK signaling pathway | ko04012; Environmental Information Processing; Signal transduction; ErbB signaling pathway | ko04370; Environmental Infor…
K04461	1	0	0	0	0	protein phosphatase 1B	ko04010; Environmental Information Processing; Signal transduction; MAPK signaling pathway | ko04013; Environmental Information Processing; Signal transduction; MAPK signaling pathway - fly
K04484	0.871499	0	0	0	0	DNA repair protein RadB	-
K04499	0	0	0	0	0.8395798	RuvB-like protein 1 (pontin 52)	ko04310; Environmental Information Processing; Signal transduction; Wnt signaling pathway
K04618	0.8158017	0	0	0	0	galactose oxidase	ko00052; Metabolism; Carbohydrate metabolism; Galactose metabolism
K04646	0	0.8565975	0.7666339	0	0.7636638	clathrin heavy chain	ko04144; Cellular Processes; Transport and catabolism; Endocytosis | ko04142; Cellular Processes; Transport and catabolism; Lysosome | ko04961; Organismal Systems; Excretory system; Endocrine and other factor-regulated calcium reabsorption | ko04721; Organismal Systems; Nervous system; Synaptic vesicle cycle | ko05016; Human Diseases; Neurodegenerative diseases; Huntington's disease | ko05100; Hu…
K04712	0	0.7681917	0.8213423	0	0.7654864	sphingolipid 4-desaturase/C4-monooxygenase [EC:1.14.19.17 1.14.18.5]	ko00600; Metabolism; Lipid metabolism; Sphingolipid metabolism | ko04071; Environmental Information Processing; Signal transduction; Sphingolipid signaling pathway
K04739	0	0.7681917	0.8213423	0	0.7654864	cAMP-dependent protein kinase regulator	ko04910; Organismal Systems; Endocrine system; Insulin signaling pathway
K04796	0.9708029	0	0	0.8371406	0	small nuclear ribonucleoprotein	-
K05236	1	0	0	0	0	coatomer subunit alpha	-
K05360	1	0	0	0	0	protein-disulfide reductase (glutathione)	ko00480; Metabolism; Metabolism of other amino acids; Glutathione metabolism
K05575	0.9781022	0	0	0.8457709	0	NAD(P)H-quinone oxidoreductase subunit 4	ko00190; Metabolism; Energy metabolism; Oxidative phosphorylation
K05577	0.8780516	0	0	0.7592566	0	NAD(P)H-quinone oxidoreductase subunit 5	ko00190; Metabolism; Energy metabolism; Oxidative phosphorylation
K05587	0	0	0	0.9897959	0	bidirectional [NiFe] hydrogenase diaphorase subunit	ko00190; Metabolism; Energy metabolism; Oxidative phosphorylation
K05610	0	0	0.7585338	0	0	ubiquitin carboxyl-terminal hydrolase L5	-
K05642	0	0	0	0.9897959	0	ATP-binding cassette, subfamily A (ABC1), member 2	ko02010; Environmental Information Processing; Membrane transport; ABC transporters | ko04142; Cellular Processes; Transport and catabolism; Lysosome
K05665	0	0.7723242	0	0	0	ATP-binding cassette, subfamily C (CFTR/MRP), member 1	ko02010; Environmental Information Processing; Membrane transport; ABC transporters | ko04071; Environmental Information Processing; Signal transduction; Sphingolipid signaling pathway | ko04977; Organismal Systems; Digestive system; Vitamin digestion and absorption | ko05206; Human Diseases; Cancers: Overview; MicroRNAs in cancer | ko01523; Human Diseases; Drug resistance: Antineoplastic; Antifo…
K05666	0	0	0	0	0.7667395	ATP-binding cassette, subfamily C (CFTR/MRP), member 2	ko02010; Environmental Information Processing; Membrane transport; ABC transporters | ko04976; Organismal Systems; Digestive system; Bile secretion | ko01524; Human Diseases; Drug resistance: Antineoplastic; Platinum drug resistance | ko01523; Human Diseases; Drug resistance: Antineoplastic; Antifolate resistance
K05668	0	0	0	1	0	ATP-binding cassette, subfamily C (CFTR/MRP), member 5	ko02010; Environmental Information Processing; Membrane transport; ABC transporters | ko01523; Human Diseases; Drug resistance: Antineoplastic; Antifolate resistance
K05674	0	0.7773916	0.8165109	0	0.7608188	ATP-binding cassette, subfamily C (CFTR/MRP), member 10	ko02010; Environmental Information Processing; Membrane transport; ABC transporters
K05692	0	0	0	0	0.8676917	actin beta/gamma 1	ko04015; Environmental Information Processing; Signal transduction; Rap1 signaling pathway | ko04390; Environmental Information Processing; Signal transduction; Hippo signaling pathway | ko04391; Environmental Information Processing; Signal transduction; Hippo signaling pathway - fly | ko04145; Cellular Processes; Transport and catabolism; Phagosome | ko04210; Cellular Processes; Cell growth and …
K05765	0	0.7681917	0.8213423	0	0.7654864	cofilin	ko04810; Cellular Processes; Cell motility; Regulation of actin cytoskeleton | ko04666; Organismal Systems; Immune system; Fc gamma R-mediated phagocytosis | ko04360; Organismal Systems; Development; Axon guidance | ko05133; Human Diseases; Infectious diseases: Bacterial; Pertussis
K05841	0.8371406	0	0	0	0	sterol 3beta-glucosyltransferase	-
K05863	0	0.7916587	0.8808029	0	0.7989709	solute carrier family 25 (mitochondrial adenine nucleotide translocator), member 4/5/6/31	ko04020; Environmental Information Processing; Signal transduction; Calcium signaling pathway | ko04022; Environmental Information Processing; Signal transduction; cGMP-PKG signaling pathway | ko04217; Cellular Processes; Cell growth and death; Necroptosis | ko04218; Cellular Processes; Cell growth and death; Cellular senescence | ko05012; Human Diseases; Neurodegenerative diseases; Parkinson's d…
K05869	0.8457709	0	0	0	0	calcium/calmodulin-dependent protein kinase IV	ko04371; Environmental Information Processing; Signal transduction; Apelin signaling pathway | ko04020; Environmental Information Processing; Signal transduction; Calcium signaling pathway | ko04024; Environmental Information Processing; Signal transduction; cAMP signaling pathway | ko04921; Organismal Systems; Endocrine system; Oxytocin signaling pathway | ko04925; Organismal Systems; Endocrine …
K05925	0.8457709	0	0	0	0	mRNA (2'-O-methyladenosine-N6-)-methyltransferase	-
K05931	0	0	0	0	0.7593821	type I protein arginine methyltransferase	ko01522; Human Diseases; Drug resistance: Antineoplastic; Endocrine resistance
K05956	0	0.7773916	0.8165109	0	0.7608188	geranylgeranyl transferase type-2 subunit beta	-
K06027	0	0.7884985	0	0	0	vesicle-fusing ATPase	ko04138; Cellular Processes; Transport and catabolism; Autophagy - yeast | ko04962; Organismal Systems; Excretory system; Vasopressin-regulated water reabsorption | ko04727; Organismal Systems; Nervous system; GABAergic synapse | ko04721; Organismal Systems; Nervous system; Synaptic vesicle cycle
K06062	1	0	0	0	0	histone acetyltransferase	ko04330; Environmental Information Processing; Signal transduction; Notch signaling pathway | ko04919; Organismal Systems; Endocrine system; Thyroid hormone signaling pathway | ko05203; Human Diseases; Cancers: Overview; Viral carcinogenesis | ko05166; Human Diseases; Infectious diseases: Viral; HTLV-I infection
K06067	0	0.8980512	0	0	0	histone deacetylase 1/2	ko04330; Environmental Information Processing; Signal transduction; Notch signaling pathway | ko04110; Cellular Processes; Cell growth and death; Cell cycle | ko04919; Organismal Systems; Endocrine system; Thyroid hormone signaling pathway | ko04213; Organismal Systems; Aging; Longevity regulating pathway - multiple species | ko05200; Human Diseases; Cancers: Overview; Pathways in cancer | ko0520…
K06127	0	0.7681917	0.8213423	0	0.7654864	2-methoxy-6-polyprenyl-1,4-benzoquinol methylase	ko00130; Metabolism; Metabolism of cofactors and vitamins; Ubiquinone and other terpenoid-quinone biosynthesis
K06128	0	0.7773916	0.8165109	0	0.7608188	lysophospholipase I	ko00564; Metabolism; Lipid metabolism; Glycerophospholipid metabolism | ko05231; Human Diseases; Cancers: Overview; Choline metabolism in cancer
K06139	0.7718505	0	0	0	0	pyrroloquinoline quinone biosynthesis protein E	-
K06268	0	0	0.7585338	0	0	serine/threonine-protein phosphatase 2B regulatory subunit	ko04010; Environmental Information Processing; Signal transduction; MAPK signaling pathway | ko04310; Environmental Information Processing; Signal transduction; Wnt signaling pathway | ko04370; Environmental Information Processing; Signal transduction; VEGF signaling pathway | ko04020; Environmental Information Processing; Signal transduction; Calcium signaling pathway | ko04022; Environmental In…
K06276	0.8457709	0	0	0	0	3-phosphoinositide dependent protein kinase-1	ko04011; Environmental Information Processing; Signal transduction; MAPK signaling pathway - yeast | ko04068; Environmental Information Processing; Signal transduction; FoxO signaling pathway | ko04071; Environmental Information Processing; Signal transduction; Sphingolipid signaling pathway | ko04151; Environmental Information Processing; Signal transduction; PI3K-Akt signaling pathway | ko04152…
K06401	0.8551174	0	0	0	0	stage IV sporulation protein FA	-
K06415	0	0	0	0	0.8534343	stage V sporulation protein R	-
K06610	0	0	0	0	-0.7738051	MFS transporter, SP family, inositol transporter	-
K06636	1	0	0	0	0	structural maintenance of chromosome 1	ko04110; Cellular Processes; Cell growth and death; Cell cycle | ko04111; Cellular Processes; Cell growth and death; Cell cycle - yeast | ko04113; Cellular Processes; Cell growth and death; Meiosis - yeast | ko04114; Cellular Processes; Cell growth and death; Oocyte meiosis
K06639	0.8457709	0	0	0	0	cell division cycle 14 [EC:3.1.3.16 3.1.3.48]	ko04110; Cellular Processes; Cell growth and death; Cell cycle | ko04111; Cellular Processes; Cell growth and death; Cell cycle - yeast | ko04113; Cellular Processes; Cell growth and death; Meiosis - yeast
K06675	0	0.8425238	0	0	0	structural maintenance of chromosome 4	ko04111; Cellular Processes; Cell growth and death; Cell cycle - yeast
K06677	0.8457709	0	0	0	0	condensin complex subunit 1	ko04111; Cellular Processes; Cell growth and death; Cell cycle - yeast
K06868	0	0	0	0.8371406	0	Sep-tRNA:Cys-tRNA synthetase	ko00970; Genetic Information Processing; Translation; Aminoacyl-tRNA biosynthesis
K06869	0	0	0	0.9897959	0	uncharacterized protein	-
K06874	0.9927007	0	0	0	0	zinc finger protein	-
K06914	0.7568774	0	0	0	0	tyramine---L-glutamate ligase	ko00680; Metabolism; Energy metabolism; Methane metabolism
K06927	0	0	0	0	0.8057137	diphthine-ammonia ligase	-
K06943	0	0	0	0	0.7592593	nucleolar GTP-binding protein	ko03008; Genetic Information Processing; Translation; Ribosome biogenesis in eukaryotes
K06947	0.8457709	0	0	0	0	polynucleotide 5'-hydroxyl-kinase GRC3/NOL9	-
K07016	0	0	0	0	-0.8614057	CRISPR-associated protein Csm1	-
K07043	0	-0.8996474	0	0	0	uncharacterized protein	-
K07049	0	0	0	0.9897959	0	TatD-related deoxyribonuclease	-
K07055	0.871499	0	0	0	0	tRNA wybutosine-synthesizing protein 2	-
K07103	0	0	0	0.8371406	0	uncharacterized protein	-
K07108	0.8158017	0	0	0	0	uncharacterized protein	-
K07130	0	-0.8064568	0	0	0	arylformamidase	ko00630; Metabolism; Carbohydrate metabolism; Glyoxylate and dicarboxylate metabolism | ko00380; Metabolism; Amino acid metabolism; Tryptophan metabolism
K07142	0.7568774	0	0	0	0	2-amino-4-hydroxy-6-hydroxymethyldihydropteridine diphosphokinase	ko00790; Metabolism; Metabolism of cofactors and vitamins; Folate biosynthesis
K07143	0	0	0	0.9897959	0	UPF0148 protein	-
K07163	0	0	0	0.9897959	0	uncharacterized protein	-
K07179	0	0	0	0	0.856423	RIO kinase 2	ko03008; Genetic Information Processing; Translation; Ribosome biogenesis in eukaryotes
K07203	1	0	0	0	0	serine/threonine-protein kinase mTOR	ko04012; Environmental Information Processing; Signal transduction; ErbB signaling pathway | ko04371; Environmental Information Processing; Signal transduction; Apelin signaling pathway | ko04630; Environmental Information Processing; Signal transduction; Jak-STAT signaling pathway | ko04066; Environmental Information Processing; Signal transduction; HIF-1 signaling pathway | ko04072; Environment…
K07342	0	0	0	0.9897959	0	protein transport protein SEC61 subunit gamma and related proteins	ko03060; Genetic Information Processing; Folding, sorting and degradation; Protein export | ko04141; Genetic Information Processing; Folding, sorting and degradation; Protein processing in endoplasmic reticulum | ko04145; Cellular Processes; Transport and catabolism; Phagosome | ko05110; Human Diseases; Infectious diseases: Bacterial; Vibrio cholerae infection
K07374	0	0.7903343	0	0	0.826373	tubulin alpha	ko04145; Cellular Processes; Transport and catabolism; Phagosome | ko04210; Cellular Processes; Cell growth and death; Apoptosis | ko04530; Cellular Processes; Cellular community - eukaryotes; Tight junction | ko04540; Cellular Processes; Cellular community - eukaryotes; Gap junction | ko05130; Human Diseases; Infectious diseases: Bacterial; Pathogenic Escherichia coli infection
K07392	0.8022389	0	0	0	0	AAA family ATPase	-
K07398	0	0	0	0.9897959	0	conserved protein with predicted RNA binding PUA domain	-
K07489	0.8223543	0	0	0.7592566	0	transposase	-
K07513	0	0.7819916	0.806848	0	0	acetyl-CoA acyltransferase 1	ko00071; Metabolism; Lipid metabolism; Fatty acid degradation | ko00592; Metabolism; Lipid metabolism; alpha-Linolenic acid metabolism | ko01040; Metabolism; Lipid metabolism; Biosynthesis of unsaturated fatty acids | ko00280; Metabolism; Amino acid metabolism; Valine, leucine and isoleucine degradation | ko04146; Cellular Processes; Transport and catabolism; Peroxisome | ko03320; Organismal Syst…
K07575	0.7660904	0	0	0	0	PUA domain protein	-
K07577	0.9708029	0	0	0.8371406	0	putative mRNA 3-end processing factor	-
K07587	0	0	0	0.9897959	0	O-phosphoseryl-tRNA synthetase	ko00970; Genetic Information Processing; Translation; Aminoacyl-tRNA biosynthesis
K07704	0	0	0	0	-0.7564887	two-component system, LytTR family, sensor histidine kinase LytS	ko02020; Environmental Information Processing; Signal transduction; Two-component system
K07721	0	0	0	0.9897959	0	ArsR family transcriptional regulator	-
K07728	0.8085517	0	0	0	0	putative transcriptional regulator	-
K07730	0	0	0	0.9897959	0	putative transcriptional regulator	-
K07731	0	0	0	0.8371406	0	putative transcriptional regulator	-
K07732	0	0	0	0.8371406	0	riboflavin kinase, archaea type	ko00740; Metabolism; Metabolism of cofactors and vitamins; Riboflavin metabolism
K07739	0	0	-0.7599284	0	0	elongator complex protein 3	-
K07767	0.8457709	0	0	0	0	katanin p60 ATPase-containing subunit A1	-
K07889	0	0.7767217	0	0	0	Ras-related protein Rab-5C	ko04014; Environmental Information Processing; Signal transduction; Ras signaling pathway | ko04144; Cellular Processes; Transport and catabolism; Endocytosis | ko04145; Cellular Processes; Transport and catabolism; Phagosome | ko04962; Organismal Systems; Excretory system; Vasopressin-regulated water reabsorption | ko05152; Human Diseases; Infectious diseases: Bacterial; Tuberculosis | ko05146; …
K07942	0.8457709	0	0	0	0	ADP-ribosylation factor-like protein 1	-
K08057	1	0	0	0	0	calreticulin	ko04141; Genetic Information Processing; Folding, sorting and degradation; Protein processing in endoplasmic reticulum | ko04145; Cellular Processes; Transport and catabolism; Phagosome | ko04612; Organismal Systems; Immune system; Antigen processing and presentation | ko05166; Human Diseases; Infectious diseases: Viral; HTLV-I infection | ko05142; Human Diseases; Infectious diseases: Parasitic; …
K08068	0.8911569	0	0	0	0	UDP-N-acetylglucosamine 2-epimerase (hydrolysing)	ko00520; Metabolism; Carbohydrate metabolism; Amino sugar and nucleotide sugar metabolism
K08070	0	0	0	0.9897959	0	2-alkenal reductase	-
K08073	0.8371406	0	0	0	0	bifunctional polynucleotide phosphatase/kinase [EC:3.1.3.32 2.7.1.78]	-
K08139	0	0.7831233	0.8852854	0	0.8033013	MFS transporter, SP family, sugar:H+ symporter	ko04113; Cellular Processes; Cell growth and death; Meiosis - yeast
K08170	0	0	0	0.9897959	0	MFS transporter, DHA2 family, multidrug resistance protein	-
K08244	0	0.8386034	0.8314959	0	0	alpha-glucan, water dikinase	-
K08260	0	0	0	0.8371406	0	adenosylcobinamide hydrolase	ko00860; Metabolism; Metabolism of cofactors and vitamins; Porphyrin and chlorophyll metabolism
K08272	1	0	0	0	0	calcium binding protein 39	ko04152; Environmental Information Processing; Signal transduction; AMPK signaling pathway | ko04150; Environmental Information Processing; Signal transduction; mTOR signaling pathway
K08372	0	0	0	0	-0.7701551	putative serine protease PepD	ko02020; Environmental Information Processing; Signal transduction; Two-component system
K08568	1	0	0	0	0	cathepsin X	ko04142; Cellular Processes; Transport and catabolism; Lysosome | ko04210; Cellular Processes; Cell growth and death; Apoptosis
K08651	0.8158017	0	0	0	0	thermitase	-
K08735	0	0.8065956	0	0	0	DNA mismatch repair protein MSH2	ko03430; Genetic Information Processing; Replication and repair; Mismatch repair | ko05200; Human Diseases; Cancers: Overview; Pathways in cancer | ko05210; Human Diseases; Cancers: Specific types; Colorectal cancer | ko01524; Human Diseases; Drug resistance: Antineoplastic; Platinum drug resistance
K08762	0	0	0.7875223	0	0	diazepam-binding inhibitor (GABA receptor modulator, acyl-CoA-binding protein)	ko03320; Organismal Systems; Endocrine system; PPAR signaling pathway
K08790	0.8457709	0	0	0	0	serine/threonine kinase 38	-
K08829	0.8457709	0	0	0	0	male germ cell-associated kinase	-
K08832	1	0	0	0	0	serine/threonine-protein kinase SRPK3	-
K08850	0	0	0	0	0.7672718	aurora kinase, other	-
K08866	0.8457709	0	0	0	0	serine/threonine-protein kinase TTK/MPS1	ko04110; Cellular Processes; Cell growth and death; Cell cycle | ko04111; Cellular Processes; Cell growth and death; Cell cycle - yeast
K08876	0.8457709	0	0	0	0	SCY1-like protein 1	-
K08959	0.7853587	0	0	0	0	casein kinase 1, delta	ko04340; Environmental Information Processing; Signal transduction; Hedgehog signaling pathway | ko04390; Environmental Information Processing; Signal transduction; Hippo signaling pathway | ko04540; Cellular Processes; Cellular community - eukaryotes; Gap junction | ko04710; Organismal Systems; Environmental adaptation; Circadian rhythm
K08960	0	0	0	0	0.8185548	casein kinase 1, epsilon	ko04310; Environmental Information Processing; Signal transduction; Wnt signaling pathway | ko04340; Environmental Information Processing; Signal transduction; Hedgehog signaling pathway | ko04341; Environmental Information Processing; Signal transduction; Hedgehog signaling pathway - fly | ko04390; Environmental Information Processing; Signal transduction; Hippo signaling pathway | ko04391; Envi…
K08966	0	0	0	0.7680981	0	2-hydroxy-3-keto-5-methylthiopentenyl-1-phosphate phosphatase	ko00270; Metabolism; Amino acid metabolism; Cysteine and methionine metabolism
K08975	0	0	0	0.9897959	0	putative membrane protein	-
K09014	0	0	0.8131571	0	0	Fe-S cluster assembly protein SufB	-
K09140	0.9927007	0	0	0	0	pre-rRNA-processing protein TSR3	-
K09143	0.7680981	0	0	0	0	uncharacterized protein	-
K09148	0	0	0	0.9897959	0	uncharacterized protein	-
K09149	0	0	0	0.9897959	0	uncharacterized protein	-
K09150	0	0	0	0.8371406	0	uncharacterized protein	-
K09152	0	0	0	0.9897959	0	uncharacterized protein	-
K09417	1	0	0	0	0	heat shock transcription factor 4	-
K09487	0	0	0	0	0.7820743	heat shock protein 90kDa beta	ko04141; Genetic Information Processing; Folding, sorting and degradation; Protein processing in endoplasmic reticulum | ko04151; Environmental Information Processing; Signal transduction; PI3K-Akt signaling pathway | ko04657; Organismal Systems; Immune system; IL-17 signaling pathway | ko04915; Organismal Systems; Endocrine system; Estrogen signaling pathway | ko04918; Organismal Systems; Endocr…
K09490	0	0	0	0	0.8601792	heat shock 70kDa protein 5	ko03060; Genetic Information Processing; Folding, sorting and degradation; Protein export | ko04141; Genetic Information Processing; Folding, sorting and degradation; Protein processing in endoplasmic reticulum | ko04918; Organismal Systems; Endocrine system; Thyroid hormone synthesis | ko05020; Human Diseases; Neurodegenerative diseases; Prion diseases
K09493	0	0	0	0	0.8664156	T-complex protein 1 subunit alpha	-
K09494	0	0.8653266	0.9003767	0	0.7959916	T-complex protein 1 subunit beta	-
K09495	0	0.7644217	0	0	0.8676917	T-complex protein 1 subunit gamma	-
K09497	0	0.7814212	0	0	0	T-complex protein 1 subunit epsilon	-
K09503	0	0.8086349	0	0	0	DnaJ homolog subfamily A member 2	ko04141; Genetic Information Processing; Folding, sorting and degradation; Protein processing in endoplasmic reticulum
K09529	0	0.7819916	0.806848	0	0	DnaJ homolog subfamily C member 9	-
K09540	0	0.846302	0.7777778	0	0.7744069	translocation protein SEC63	ko03060; Genetic Information Processing; Folding, sorting and degradation; Protein export | ko04141; Genetic Information Processing; Folding, sorting and degradation; Protein processing in endoplasmic reticulum
K09553	0	0.9136019	0	0	0	stress-induced-phosphoprotein 1	ko05020; Human Diseases; Neurodegenerative diseases; Prion diseases
K09564	1	0	0	0	0	peptidyl-prolyl isomerase E (cyclophilin E)	ko03040; Genetic Information Processing; Transcription; Spliceosome
K09580	0	0.8248907	0	0	0	protein disulfide-isomerase A1	ko04141; Genetic Information Processing; Folding, sorting and degradation; Protein processing in endoplasmic reticulum
K09582	0	0.7635918	0.8165109	0	0.7608188	protein disulfide-isomerase A4	ko04141; Genetic Information Processing; Folding, sorting and degradation; Protein processing in endoplasmic reticulum | ko04918; Organismal Systems; Endocrine system; Thyroid hormone synthesis | ko05110; Human Diseases; Infectious diseases: Bacterial; Vibrio cholerae infection
K09584	0.8457709	0	0	0	0	protein disulfide-isomerase A6	ko04141; Genetic Information Processing; Folding, sorting and degradation; Protein processing in endoplasmic reticulum
K09613	0	0.7773916	0.8165109	0	0.7608188	COP9 signalosome complex subunit 5	-
K09660	0.8457709	0	0	0	0	mannose-P-dolichol utilization defect 1	-
K09668	0.8371406	0	0	0	0	glycosyltransferase-like protein LARGE [EC:2.4.2.- 2.4.1.-]	ko00515; Metabolism; Glycan biosynthesis and metabolism; Mannose type O-glycan biosynthesis
K09681	0.8267897	0	0	0	0	LysR family transcriptional regulator, transcription activator of glutamate synthase operon	-
K09713	0	0	0	0.9897959	0	uncharacterized protein	-
K09714	0	0	0	0.9897959	0	uncharacterized protein	-
K09716	0	0	0	0.8371406	0	D-aminoacyl-tRNA deacylase	-
K09721	0	0	0	0.9897959	0	uncharacterized protein	-
K09727	0	0	0	1	0	uncharacterized protein	-
K09728	0.9708029	0	0	0.8371406	0	uncharacterized protein	-
K09730	0.7568774	0	0	0	0	uncharacterized protein	-
K09731	0	0	0	0.8371406	0	uncharacterized protein	-
K09739	0	0	0	0.9897959	0	dihydroneopterin aldolase	ko00790; Metabolism; Metabolism of cofactors and vitamins; Folate biosynthesis
K09741	0	0	0	0.9897959	0	KEOPS complex subunit Pcc1	-
K09743	0	0	0	0.9897959	0	uncharacterized protein	-
K09746	0	0	0	0.9897959	0	uncharacterized protein	-
K09814	0.8158017	0	0	0	0	hemin transport system ATP-binding protein	ko02010; Environmental Information Processing; Membrane transport; ABC transporters
K09919	0.766657	0	0	0	0	uncharacterized protein	-
K09942	0.7797623	0	0	0	0	uncharacterized protein	-
K09959	0.7797623	0	0	0	0	uncharacterized protein	-
K09967	0	0	0	0.7680981	0	uncharacterized protein	-
K09988	0	-0.7809707	0	0	0	uncharacterized protein	-
K09988	0	-0.7809707	0	0	0	uncharacterized protein	-
K09990	0	0	0	0.7853587	0	uncharacterized protein	-
K10355	1	0	0	0	0	actin, other eukaryote	-
K10357	0	0.8386034	0.8314959	0	0	myosin V	-
K10358	0	0.7681917	0.8213423	0	0.7654864	myosin VI	-
K10360	0	0.7773916	0.8165109	0	0.7608188	myosin IX	-
K10393	0	0	0	0	0.8452282	kinesin family member 2/24	-
K10408	0	0.7619828	0.8574929	0	0.8935068	dynein heavy chain, axonemal	ko05016; Human Diseases; Neurodegenerative diseases; Huntington's disease
K10413	0	0.8689708	0.7777778	0	0.7667395	dynein heavy chain 1, cytosolic	ko04145; Cellular Processes; Transport and catabolism; Phagosome | ko04962; Organismal Systems; Excretory system; Vasopressin-regulated water reabsorption | ko05132; Human Diseases; Infectious diseases: Bacterial; Salmonella infection
K10436	0	0.7681917	0.8213423	0	0.7654864	microtubule-associated protein, RP/EB family	-
K10459	0	0.7773916	0.8165109	0	0.7608188	kelch-like protein 22	-
K10627	0	0	0	1	0	E3 ubiquitin-protein ligase RAD18	-
K10743	0.8457709	0	0	0	0	ribonuclease H2 subunit A	ko03030; Genetic Information Processing; Replication and repair; DNA replication
K10752	0	0.8410651	0	0	0	histone-binding protein RBBP4	ko04218; Cellular Processes; Cell growth and death; Cellular senescence
K10761	1	0	0	0	0	tRNA(His) guanylyltransferase	-
K10772	1	0	0	0	0	AP endonuclease 2	ko03410; Genetic Information Processing; Replication and repair; Base excision repair
K10796	0	0	-0.7707393	0	0	D-proline reductase (dithiol)-stabilizing protein PrdE	-
K10800	0.8158017	0	0	0	0	single-strand selective monofunctional uracil DNA glycosylase	ko03410; Genetic Information Processing; Replication and repair; Base excision repair
K10807	0	0.7681917	0.8213423	0	0.7654864	ribonucleoside-diphosphate reductase subunit M1	ko00230; Metabolism; Nucleotide metabolism; Purine metabolism | ko00240; Metabolism; Nucleotide metabolism; Pyrimidine metabolism | ko00480; Metabolism; Metabolism of other amino acids; Glutathione metabolism
K10849	0	0.8386034	0.8090836	0	0	DNA excision repair protein ERCC-1	ko03420; Genetic Information Processing; Replication and repair; Nucleotide excision repair | ko03460; Genetic Information Processing; Replication and repair; Fanconi anemia pathway | ko01524; Human Diseases; Drug resistance: Antineoplastic; Platinum drug resistance
K10865	0	0.7911404	0.9024092	0	0.8284169	double-strand break repair protein MRE11	ko03440; Genetic Information Processing; Replication and repair; Homologous recombination | ko03450; Genetic Information Processing; Replication and repair; Non-homologous end-joining | ko04218; Cellular Processes; Cell growth and death; Cellular senescence
K10875	0	0.7773916	0.8165109	0	0.7608188	DNA repair and recombination protein RAD54 and RAD54-like protein	ko03440; Genetic Information Processing; Replication and repair; Homologous recombination
K10901	0	0.8108633	0	0	0	bloom syndrome protein	ko03440; Genetic Information Processing; Replication and repair; Homologous recombination | ko03460; Genetic Information Processing; Replication and repair; Fanconi anemia pathway
K10908	0.8457709	0	0	0	0	DNA-directed RNA polymerase, mitochondrial	-
K10949	0	0.861283	0	0	0	ER lumen protein retaining receptor	ko05110; Human Diseases; Infectious diseases: Bacterial; Vibrio cholerae infection
K10956	0	0	0	0	0.7850236	protein transport protein SEC61 subunit alpha	ko03060; Genetic Information Processing; Folding, sorting and degradation; Protein export | ko04141; Genetic Information Processing; Folding, sorting and degradation; Protein processing in endoplasmic reticulum | ko04145; Cellular Processes; Transport and catabolism; Phagosome | ko05110; Human Diseases; Infectious diseases: Bacterial; Vibrio cholerae infection
K10978	0.8158017	0	0	0	0	methanogen homoisocitrate dehydrogenase [EC:1.1.1.87 1.1.1.-]	ko00680; Metabolism; Energy metabolism; Methane metabolism | ko00300; Metabolism; Amino acid metabolism; Lysine biosynthesis
K11091	1	0	0	0	0	U1 small nuclear ribonucleoprotein A	ko03040; Genetic Information Processing; Transcription; Spliceosome
K11093	0	0.8734137	0	0	0	U1 small nuclear ribonucleoprotein 70kDa	ko03040; Genetic Information Processing; Transcription; Spliceosome
K11094	0	0.8108633	0	0	0	U2 small nuclear ribonucleoprotein B''	ko03040; Genetic Information Processing; Transcription; Spliceosome
K11108	0.8457709	0	0	0	0	RNA 3'-terminal phosphate cyclase-like protein	ko03008; Genetic Information Processing; Translation; Ribosome biogenesis in eukaryotes
K11251	0	0	0	0	0.800803	histone H2A	ko04217; Cellular Processes; Cell growth and death; Necroptosis | ko05322; Human Diseases; Immune diseases; Systemic lupus erythematosus | ko05034; Human Diseases; Substance dependence; Alcoholism
K11252	0	0	0	0	0.7667395	histone H2B	ko05203; Human Diseases; Cancers: Overview; Viral carcinogenesis | ko05322; Human Diseases; Immune diseases; Systemic lupus erythematosus | ko05034; Human Diseases; Substance dependence; Alcoholism
K11253	0	0.8046728	0	0	0	histone H3	ko05202; Human Diseases; Cancers: Overview; Transcriptional misregulation in cancer | ko05322; Human Diseases; Immune diseases; Systemic lupus erythematosus | ko05034; Human Diseases; Substance dependence; Alcoholism
K11254	0	0	0	0	0.8714479	histone H4	ko05203; Human Diseases; Cancers: Overview; Viral carcinogenesis | ko05322; Human Diseases; Immune diseases; Systemic lupus erythematosus | ko05034; Human Diseases; Substance dependence; Alcoholism
K11262	0	0	0	0	0.7929133	acetyl-CoA carboxylase / biotin carboxylase 1 [EC:6.4.1.2 6.3.4.14]	ko00620; Metabolism; Carbohydrate metabolism; Pyruvate metabolism | ko00640; Metabolism; Carbohydrate metabolism; Propanoate metabolism | ko00061; Metabolism; Lipid metabolism; Fatty acid biosynthesis | ko00254; Metabolism; Biosynthesis of other secondary metabolites; Aflatoxin biosynthesis | ko04152; Environmental Information Processing; Signal transduction; AMPK signaling pathway | ko04910; Org…
K11314	0	0.8386034	0.8090836	0	0	transcriptional adapter 2-alpha	-
K11338	0	0.8160769	0	0	0	RuvB-like protein 2	-
K11412	1	0	0	0	0	NAD-dependent deacetylase sirtuin 2	-
K11442	0.8328691	0	0	0	0	putative uridylyltransferase	-
K11446	0	0.7681917	0.8213423	0	0.7654864	histone demethylase JARID1	-
K11481	0.8457709	0	0	0	0	aurora kinase A	ko04114; Cellular Processes; Cell growth and death; Oocyte meiosis | ko04914; Organismal Systems; Endocrine system; Progesterone-mediated oocyte maturation
K11540	0.8457709	0	0	0	0	carbamoyl-phosphate synthase / aspartate carbamoyltransferase / dihydroorotase [EC:6.3.5.5 2.1.3.2 3.5.2.3]	ko00240; Metabolism; Nucleotide metabolism; Pyrimidine metabolism | ko00250; Metabolism; Amino acid metabolism; Alanine, aspartate and glutamate metabolism
K11541	1	0	0	0	0	carbamoyl-phosphate synthase / aspartate carbamoyltransferase [EC:6.3.5.5 2.1.3.2]	ko00240; Metabolism; Nucleotide metabolism; Pyrimidine metabolism | ko00250; Metabolism; Amino acid metabolism; Alanine, aspartate and glutamate metabolism
K11584	0	0.7980602	0	0	0	serine/threonine-protein phosphatase 2A regulatory subunit B'	ko03015; Genetic Information Processing; Translation; mRNA surveillance pathway | ko04071; Environmental Information Processing; Signal transduction; Sphingolipid signaling pathway | ko04151; Environmental Information Processing; Signal transduction; PI3K-Akt signaling pathway | ko04152; Environmental Information Processing; Signal transduction; AMPK signaling pathway | ko04113; Cellular Processe…
K11594	0	0.9097142	0.763577	0	0	ATP-dependent RNA helicase DDX3X	ko04622; Organismal Systems; Immune system; RIG-I-like receptor signaling pathway | ko05203; Human Diseases; Cancers: Overview; Viral carcinogenesis | ko05161; Human Diseases; Infectious diseases: Viral; Hepatitis B
K11600	0.7891307	0	0	0	0	exosome complex component RRP41	ko03018; Genetic Information Processing; Folding, sorting and degradation; RNA degradation
K11631	0.7853587	0	0	0	0	bacitracin transport system ATP-binding protein	ko02010; Environmental Information Processing; Membrane transport; ABC transporters | ko02020; Environmental Information Processing; Signal transduction; Two-component system
K11654	0	0	0	0	0.7897417	SWI/SNF-related matrix-associated actin-dependent regulator of chromatin subfamily A member 5	-
K11727	0.7853587	0	0	0	0	SWI/SNF-related matrix-associated actin-dependent regulator of chromatin subfamily A member 1	-
K11786	0	0.8734137	0	0	0	ATP-dependent helicase STH1/SNF2	-
K11826	1	0	0	0	0	AP-2 complex subunit mu-1	ko04144; Cellular Processes; Transport and catabolism; Endocytosis | ko04961; Organismal Systems; Excretory system; Endocrine and other factor-regulated calcium reabsorption | ko04721; Organismal Systems; Nervous system; Synaptic vesicle cycle | ko05016; Human Diseases; Neurodegenerative diseases; Huntington's disease
K11827	0.8457709	0	0	0	0	AP-2 complex subunit sigma-1	ko04144; Cellular Processes; Transport and catabolism; Endocytosis | ko04961; Organismal Systems; Excretory system; Endocrine and other factor-regulated calcium reabsorption | ko04721; Organismal Systems; Nervous system; Synaptic vesicle cycle | ko05016; Human Diseases; Neurodegenerative diseases; Huntington's disease
K11839	0	0.7773916	0.8165109	0	0.7608188	ubiquitin carboxyl-terminal hydrolase 8	ko04144; Cellular Processes; Transport and catabolism; Endocytosis | ko04137; Cellular Processes; Transport and catabolism; Mitophagy - animal
K12235	0	0.7773916	0.8165109	0	0.7608188	serine racemase	ko00260; Metabolism; Amino acid metabolism; Glycine, serine and threonine metabolism
K12304	0.8551174	0	0	0	0	soluble calcium-activated nucleotidase 1	ko00230; Metabolism; Nucleotide metabolism; Purine metabolism | ko00240; Metabolism; Nucleotide metabolism; Pyrimidine metabolism
K12309	1	0	0	0	0	beta-galactosidase	ko00052; Metabolism; Carbohydrate metabolism; Galactose metabolism | ko00600; Metabolism; Lipid metabolism; Sphingolipid metabolism | ko00531; Metabolism; Glycan biosynthesis and metabolism; Glycosaminoglycan degradation | ko00604; Metabolism; Glycan biosynthesis and metabolism; Glycosphingolipid biosynthesis - ganglio series | ko00511; Metabolism; Glycan biosynthesis and metabolism; Other glycan…
K12317	0	0.8108633	0	0	0	neutral alpha-glucosidase C	ko00052; Metabolism; Carbohydrate metabolism; Galactose metabolism | ko00500; Metabolism; Carbohydrate metabolism; Starch and sucrose metabolism
K12391	0	0.7971862	0	0	0	AP-1 complex subunit gamma-1	ko04142; Cellular Processes; Transport and catabolism; Lysosome
K12393	0	0.8047472	0	0	0	AP-1 complex subunit mu	ko04142; Cellular Processes; Transport and catabolism; Lysosome
K12394	0	0.8386034	0.8314959	0	0	AP-1 complex subunit sigma 1/2	ko04142; Cellular Processes; Transport and catabolism; Lysosome
K12400	0	0.8065956	0	0	0	AP-4 complex subunit epsilon-1	ko04142; Cellular Processes; Transport and catabolism; Lysosome
K12402	0	0	0	1	0	AP-4 complex subunit mu-1	ko04142; Cellular Processes; Transport and catabolism; Lysosome
K12447	0	0.8065956	0	0	0	UDP-sugar pyrophosphorylase	ko00040; Metabolism; Carbohydrate metabolism; Pentose and glucuronate interconversions | ko00052; Metabolism; Carbohydrate metabolism; Galactose metabolism | ko00053; Metabolism; Carbohydrate metabolism; Ascorbate and aldarate metabolism | ko00520; Metabolism; Carbohydrate metabolism; Amino sugar and nucleotide sugar metabolism
K12450	0.9927007	0	0	0	0	UDP-glucose 4,6-dehydratase	ko00520; Metabolism; Carbohydrate metabolism; Amino sugar and nucleotide sugar metabolism
K12532	0.8457709	0	0	0	0	membrane fusion protein, RTX toxin transport system	ko02020; Environmental Information Processing; Signal transduction; Two-component system
K12581	0	0.7639186	0	0	0	CCR4-NOT transcription complex subunit 7/8	ko03018; Genetic Information Processing; Folding, sorting and degradation; RNA degradation
K12585	0	0.8902759	0	0	0	exosome complex exonuclease DIS3/RRP44	ko03018; Genetic Information Processing; Folding, sorting and degradation; RNA degradation
K12598	0	0.7644217	0	0	0.8226168	ATP-dependent RNA helicase DOB1	ko03018; Genetic Information Processing; Folding, sorting and degradation; RNA degradation
K12604	0	0	0	1	0	CCR4-NOT transcription complex subunit 1	ko03018; Genetic Information Processing; Folding, sorting and degradation; RNA degradation
K12614	0	0	0	0	0.8357461	ATP-dependent RNA helicase DDX6/DHH1	ko03018; Genetic Information Processing; Folding, sorting and degradation; RNA degradation
K12618	0	0	0	0	0.7929133	5'-3' exoribonuclease 1	ko03008; Genetic Information Processing; Translation; Ribosome biogenesis in eukaryotes | ko03018; Genetic Information Processing; Folding, sorting and degradation; RNA degradation
K12670	0	0	0	1	0	oligosaccharyltransferase complex subunit beta	ko00510; Metabolism; Glycan biosynthesis and metabolism; N-Glycan biosynthesis | ko00513; Metabolism; Glycan biosynthesis and metabolism; Various types of N-glycan biosynthesis | ko04141; Genetic Information Processing; Folding, sorting and degradation; Protein processing in endoplasmic reticulum
K12737	0	0	0	0	0.7613546	peptidyl-prolyl cis-trans isomerase SDCCAG10	-
K12761	0.7853587	0	0	0	0	carbon catabolite-derepressing protein kinase	ko04138; Cellular Processes; Transport and catabolism; Autophagy - yeast | ko04113; Cellular Processes; Cell growth and death; Meiosis - yeast
K12811	0.7792709	0	0	0	0	ATP-dependent RNA helicase DDX46/PRP5	ko03040; Genetic Information Processing; Transcription; Spliceosome
K12812	0	0.7814212	0	0	0	ATP-dependent RNA helicase UAP56/SUB2	ko03040; Genetic Information Processing; Transcription; Spliceosome | ko03013; Genetic Information Processing; Translation; RNA transport | ko03015; Genetic Information Processing; Translation; mRNA surveillance pathway | ko05164; Human Diseases; Infectious diseases: Viral; Influenza A
K12815	0	0.8086349	0	0	0	pre-mRNA-splicing factor ATP-dependent RNA helicase DHX38/PRP16	ko03040; Genetic Information Processing; Transcription; Spliceosome
K12816	0	0.7767217	0	0	0	pre-mRNA-processing factor 17	ko03040; Genetic Information Processing; Transcription; Spliceosome
K12818	0	0.7681235	0	0	0.8226168	ATP-dependent RNA helicase DHX8/PRP22	ko03040; Genetic Information Processing; Transcription; Spliceosome
K12820	0	0.846302	0	0	0	pre-mRNA-splicing factor ATP-dependent RNA helicase DHX15/PRP43	ko03040; Genetic Information Processing; Transcription; Spliceosome
K12823	0	0	0	0	0.7574097	ATP-dependent RNA helicase DDX5/DBP2	ko03040; Genetic Information Processing; Transcription; Spliceosome | ko05202; Human Diseases; Cancers: Overview; Transcriptional misregulation in cancer | ko05205; Human Diseases; Cancers: Overview; Proteoglycans in cancer
K12825	0	0.8329779	0	0	0	splicing factor 3A subunit 1	ko03040; Genetic Information Processing; Transcription; Spliceosome
K12828	0	0	0	0	0.8000794	splicing factor 3B subunit 1	ko03040; Genetic Information Processing; Transcription; Spliceosome
K12830	0	0	0	0	0.7574097	splicing factor 3B subunit 3	ko03040; Genetic Information Processing; Transcription; Spliceosome
K12837	0	0.8065956	0	0	0	splicing factor U2AF 65 kDa subunit	ko03040; Genetic Information Processing; Transcription; Spliceosome
K12840	0	0.7831233	0.8852854	0	0.8033013	splicing factor 45	ko03040; Genetic Information Processing; Transcription; Spliceosome
K12854	0	0	0	0	0.8050765	pre-mRNA-splicing helicase BRR2	ko03040; Genetic Information Processing; Transcription; Spliceosome
K12856	0	0	0	0	0.8676917	pre-mRNA-processing factor 8	ko03040; Genetic Information Processing; Transcription; Spliceosome
K12858	0	0.8202979	0	0	0	ATP-dependent RNA helicase DDX23/PRP28	ko03040; Genetic Information Processing; Transcription; Spliceosome
K12860	0	0.7644217	0	0	0.8489105	pre-mRNA-splicing factor CDC5/CEF1	ko03040; Genetic Information Processing; Transcription; Spliceosome
K12869	0	0.7937925	0	0	0	crooked neck	ko03040; Genetic Information Processing; Transcription; Spliceosome
K12883	0	0.8329779	0	0	0	nuclear cap-binding protein subunit 2	ko03040; Genetic Information Processing; Transcription; Spliceosome | ko03013; Genetic Information Processing; Translation; RNA transport | ko03015; Genetic Information Processing; Translation; mRNA surveillance pathway
K12989	0	0	0	0.8429955	0	mannosyltransferase	-
K12992	0	0	-0.7649004	0	0	rhamnosyltransferase	ko02025; Cellular Processes; Cellular community - prokaryotes; Biofilm formation - Pseudomonas aeruginosa
K13091	0	0.8329779	0	0	0	RNA-binding protein 39	-
K13110	0.8457709	0	0	0	0	microfibrillar-associated protein 1	-
K13116	0	0.7916587	0.8808029	0	0.7989709	ATP-dependent RNA helicase DDX41	-
K13117	0.8457709	0	0	0	0	ATP-dependent RNA helicase DDX35	-
K13126	0	0.7831233	0.8852854	0	0.8033013	polyadenylate-binding protein	ko03013; Genetic Information Processing; Translation; RNA transport | ko03015; Genetic Information Processing; Translation; mRNA surveillance pathway | ko03018; Genetic Information Processing; Folding, sorting and degradation; RNA degradation
K13127	0	0.8386034	0.8314959	0	0	RING finger protein 113A	-
K13148	0	0.7681917	0.8213423	0	0.7654864	integrator complex subunit 11	-
K13177	0.8457709	0	0	0	0	ATP-dependent RNA helicase DDX1	-
K13179	0	0.7644217	0	0	0.8676917	ATP-dependent RNA helicase DDX18/HAS1	-
K13293	0	0.8343357	0.8180485	0	0	cAMP-specific phosphodiesterase 4	ko00230; Metabolism; Nucleotide metabolism; Purine metabolism | ko04024; Environmental Information Processing; Signal transduction; cAMP signaling pathway | ko05032; Human Diseases; Substance dependence; Morphine addiction
K13303	1	0	0	0	0	serum/glucocorticoid-regulated kinase 2	ko04068; Environmental Information Processing; Signal transduction; FoxO signaling pathway | ko04151; Environmental Information Processing; Signal transduction; PI3K-Akt signaling pathway
K13412	0	0	0.8084933	0	0.9171758	calcium-dependent protein kinase	ko04626; Organismal Systems; Environmental adaptation; Plant-pathogen interaction | ko05145; Human Diseases; Infectious diseases: Parasitic; Toxoplasmosis
K13431	1	0	0	0	0	signal recognition particle receptor subunit alpha	ko03060; Genetic Information Processing; Folding, sorting and degradation; Protein export
K13566	0.7853587	0	0	0	0	omega-amidase	ko00250; Metabolism; Amino acid metabolism; Alanine, aspartate and glutamate metabolism
K13588	0.8059728	0	0	0	0	histidine phosphotransferase ChpT	ko02020; Environmental Information Processing; Signal transduction; Two-component system | ko04112; Cellular Processes; Cell growth and death; Cell cycle - Caulobacter
K13589	0.9781022	0	0	0.8457709	0	two-component system, cell cycle response regulator CpdR	ko02020; Environmental Information Processing; Signal transduction; Two-component system | ko04112; Cellular Processes; Cell growth and death; Cell cycle - Caulobacter
K13719	0	0.7831233	0.8852854	0	0.8033013	ubiquitin thioesterase OTU1	ko04141; Genetic Information Processing; Folding, sorting and degradation; Protein processing in endoplasmic reticulum
K13722	0	0	0	1	0	tricorn protease interacting factor F2/3	-
K13751	0	0	0	1	0	solute carrier family 24 (sodium/potassium/calcium exchanger), member 3	-
K13754	1	0	0	0	0	solute carrier family 24 (sodium/potassium/calcium exchanger), member 6	-
K13755	0	0	0.7923537	0	0	calcium/calmodulin-dependent 3',5'-cyclic nucleotide phosphodiesterase	ko00230; Metabolism; Nucleotide metabolism; Purine metabolism | ko04020; Environmental Information Processing; Signal transduction; Calcium signaling pathway | ko04924; Organismal Systems; Endocrine system; Renin secretion | ko04740; Organismal Systems; Sensory system; Olfactory transduction | ko04742; Organismal Systems; Sensory system; Taste transduction | ko05032; Human Diseases; Substance dep…
K13766	0.7629567	0	0	0	0	methylglutaconyl-CoA hydratase	ko00280; Metabolism; Amino acid metabolism; Valine, leucine and isoleucine degradation
K13787	0	0	-0.7820737	0	0	geranylgeranyl diphosphate synthase, type I [EC:2.5.1.1 2.5.1.10 2.5.1.29]	ko00900; Metabolism; Metabolism of terpenoids and polyketides; Terpenoid backbone biosynthesis
K13799	0	0	0	0.8457709	0	pantoate ligase / CMP/dCMP kinase [EC:6.3.2.1 2.7.4.25]	ko00240; Metabolism; Nucleotide metabolism; Pyrimidine metabolism | ko00410; Metabolism; Metabolism of other amino acids; beta-Alanine metabolism | ko00770; Metabolism; Metabolism of cofactors and vitamins; Pantothenate and CoA biosynthesis
K13831	0	0	0	0.7680981	0	3-hexulose-6-phosphate synthase / 6-phospho-3-hexuloisomerase [EC:4.1.2.43 5.3.1.27]	ko00030; Metabolism; Carbohydrate metabolism; Pentose phosphate pathway | ko00680; Metabolism; Energy metabolism; Methane metabolism
K13932	0.7680981	0	0	0	0	malonate decarboxylase beta subunit	-
K13935	0.766657	0	0	0	0	malonate decarboxylase epsilon subunit	-
K13942	0.7629567	0	0	0	0	5,10-methenyltetrahydromethanopterin hydrogenase	ko00680; Metabolism; Energy metabolism; Methane metabolism
K13998	0	0	0	1	0	dihydrofolate reductase / thymidylate synthase [EC:1.5.1.3 2.1.1.45]	ko00240; Metabolism; Nucleotide metabolism; Pyrimidine metabolism | ko00790; Metabolism; Metabolism of cofactors and vitamins; Folate biosynthesis | ko00670; Metabolism; Metabolism of cofactors and vitamins; One carbon pool by folate
K14007	0	0.861283	0	0	0	protein transport protein SEC24	ko04141; Genetic Information Processing; Folding, sorting and degradation; Protein processing in endoplasmic reticulum
K14084	0.8146311	0	0	0	0	trimethylamine corrinoid protein	ko00680; Metabolism; Energy metabolism; Methane metabolism
K14093	0.8158017	0	0	0	0	energy-converting hydrogenase A subunit B	-
K14094	0	0	0	0.8371406	0	energy-converting hydrogenase A subunit C	-
K14095	0	0	0	0.9897959	0	energy-converting hydrogenase A subunit D	-
K14096	0	0	0	0.9897959	0	energy-converting hydrogenase A subunit E	-
K14101	0	0	0	0.8371406	0	energy-converting hydrogenase A subunit J	-
K14108	0	0	0	0.7592566	0	energy-converting hydrogenase A subunit Q	-
K14115	0	0	0	0.9897959	0	energy-converting hydrogenase B subunit F	-
K14121	0	0	0	1	0	energy-converting hydrogenase B subunit L	-
K14272	1	0	0	0	0	glutamate--glyoxylate aminotransferase [EC:2.6.1.4 2.6.1.2 2.6.1.44]	ko00630; Metabolism; Carbohydrate metabolism; Glyoxylate and dicarboxylate metabolism | ko00710; Metabolism; Energy metabolism; Carbon fixation in photosynthetic organisms | ko00250; Metabolism; Amino acid metabolism; Alanine, aspartate and glutamate metabolism | ko00260; Metabolism; Amino acid metabolism; Glycine, serine and threonine metabolism | ko00220; Metabolism; Amino acid metabolism; Argi…
K14290	0	0.8734137	0	0	0	exportin-1	ko03013; Genetic Information Processing; Translation; RNA transport | ko03008; Genetic Information Processing; Translation; Ribosome biogenesis in eukaryotes | ko04013; Environmental Information Processing; Signal transduction; MAPK signaling pathway - fly | ko05166; Human Diseases; Infectious diseases: Viral; HTLV-I infection | ko05164; Human Diseases; Infectious diseases: Viral; Influenza A | k…
K14326	0.8457709	0	0	0	0	regulator of nonsense transcripts 1	ko03013; Genetic Information Processing; Translation; RNA transport | ko03015; Genetic Information Processing; Translation; mRNA surveillance pathway
K14376	0	0.8734137	0	0	0	poly(A) polymerase	ko03015; Genetic Information Processing; Translation; mRNA surveillance pathway
K14387	0.8457709	0	0	0	0	solute carrier family 5 (high affinity choline transporter), member 7	ko04725; Organismal Systems; Nervous system; Cholinergic synapse | ko05231; Human Diseases; Cancers: Overview; Choline metabolism in cancer
K14403	0	0.8329779	0	0	0	cleavage and polyadenylation specificity factor subunit 3	ko03015; Genetic Information Processing; Translation; mRNA surveillance pathway
K14438	1	0	0	0	0	chromodomain-helicase-DNA-binding protein 9	-
K14455	0	0	0	0	0.8089102	aspartate aminotransferase, mitochondrial	ko00710; Metabolism; Energy metabolism; Carbon fixation in photosynthetic organisms | ko00250; Metabolism; Amino acid metabolism; Alanine, aspartate and glutamate metabolism | ko00270; Metabolism; Amino acid metabolism; Cysteine and methionine metabolism | ko00220; Metabolism; Amino acid metabolism; Arginine biosynthesis | ko00330; Metabolism; Amino acid metabolism; Arginine and proline metabolis…
K14497	1	0	0	0	0	protein phosphatase 2C	ko04016; Environmental Information Processing; Signal transduction; MAPK signaling pathway - plant | ko04075; Environmental Information Processing; Signal transduction; Plant hormone signal transduction | ko04931; Human Diseases; Endocrine and metabolic diseases; Insulin resistance
K14521	0	0.8576364	0.7619048	0	0.7590721	N-acetyltransferase 10	ko03008; Genetic Information Processing; Translation; Ribosome biogenesis in eukaryotes
K14537	1	0	0	0	0	nuclear GTP-binding protein	ko03008; Genetic Information Processing; Translation; Ribosome biogenesis in eukaryotes
K14553	1	0	0	0	0	U3 small nucleolar RNA-associated protein 18	ko03008; Genetic Information Processing; Translation; Ribosome biogenesis in eukaryotes
K14554	0.8457709	0	0	0	0	U3 small nucleolar RNA-associated protein 21	ko03008; Genetic Information Processing; Translation; Ribosome biogenesis in eukaryotes
K14561	0.7833706	0	0	0	0	U3 small nucleolar ribonucleoprotein protein IMP4	ko03008; Genetic Information Processing; Translation; Ribosome biogenesis in eukaryotes
K14566	0	0	0	1	0	U3 small nucleolar RNA-associated protein 24	ko03008; Genetic Information Processing; Translation; Ribosome biogenesis in eukaryotes
K14569	0	0.7980602	0	0	0	ribosome biogenesis protein BMS1	ko03008; Genetic Information Processing; Translation; Ribosome biogenesis in eukaryotes
K14572	0	0	0.7889125	0	0.7664924	midasin	ko03008; Genetic Information Processing; Translation; Ribosome biogenesis in eukaryotes
K14635	0	0	0	1	0	ATP-dependent DNA helicase MPH1	-
K14640	0	0.7773916	0.8165109	0	0.7608188	solute carrier family 20 (sodium-dependent phosphate transporter)	-
K14684	0.8457709	0	0	0	0	solute carrier family 25 (mitochondrial phosphate transporter), member 23/24/25/41	-
K14753	0	0	0	0	0.8402514	guanine nucleotide-binding protein subunit beta-2-like 1 protein	ko05162; Human Diseases; Infectious diseases: Viral; Measles
K14758	0	0.8386034	0.8090836	0	0	casein kinase I homolog HRR25	ko03008; Genetic Information Processing; Translation; Ribosome biogenesis in eukaryotes
K14776	0	0.8248907	0	0	0	ATP-dependent RNA helicase DDX10/DBP4	-
K14777	0	0.7775335	0	0	0	ATP-dependent RNA helicase DDX47/RRP3	-
K14779	1	0	0	0	0	ATP-dependent RNA helicase DDX52/ROK1	-
K14780	1	0	0	0	0	ATP-dependent RNA helicase DHX37/DHR1	-
K14785	0.8457709	0	0	0	0	ESF2/ABP1 family protein	-
K14787	0.8457709	0	0	0	0	multiple RNA-binding domain-containing protein 1	-
K14803	0	0.8572394	0.9088708	0	0.8041977	protein phosphatase PTC2/3	-
K14805	1	0	0	0	0	ATP-dependent RNA helicase DDX24/MAK5	-
K14809	0.8457709	0	0	0	0	ATP-dependent RNA helicase DDX55/SPB4	-
K14824	0	0.8108633	0	0	0	ribosome biogenesis protein ERB1	-
K14831	0	0.7937925	0	0	0	protein MAK16	-
K14832	0.8457709	0	0	0	0	ribosome biogenesis protein MAK21	-
K14833	0.8457709	0	0	0	0	nucleolar complex protein 2	-
K14835	1	0	0	0	0	25S rRNA (cytosine2870-C5)-methyltransferase	-
K14838	0.8457709	0	0	0	0	nucleolar protein 15	-
K14842	0	0.8088433	0	0	0.8376418	ribosome biogenesis protein NSA2	-
K14843	0	0	0	0	0.7810788	pescadillo	-
K14846	0.8457709	0	0	0	0	ribosome production factor 1	-
K14849	0	0	0	1	0	ribosomal RNA-processing protein 1	-
K14856	0.8457709	0	0	0	0	protein SDA1	-
K14980	0.8420122	0	0	0	0	two-component system, OmpR family, sensor histidine kinase ChvG	ko02020; Environmental Information Processing; Signal transduction; Two-component system
K14981	0.7811947	0	0	0	0	two-component system, OmpR family, response regulator ChvI	ko02020; Environmental Information Processing; Signal transduction; Two-component system
K15039	0.766657	0	0	0	0	3-hydroxypropionate dehydrogenase (NADP+)	ko00720; Metabolism; Energy metabolism; Carbon fixation pathways in prokaryotes
K15047	0	0.7681917	0.8213423	0	0.7654864	heterogeneous nuclear ribonucleoprotein U-like protein 1	ko05164; Human Diseases; Infectious diseases: Viral; Influenza A
K15083	0	0.8653266	0.9003767	0	0.7959916	DNA repair protein RAD16	-
K15102	0	0.7853089	0	0	0	solute carrier family 25 (mitochondrial phosphate transporter), member 3	-
K15113	0.8457709	0	0	0	0	solute carrier family 25 (mitochondrial iron transporter), member 28/37	-
K15255	0.8977095	0	0	0	0	ATP-dependent DNA helicase PIF1	-
K15279	0.8457709	0	0	0	0	solute carrier family 35 (GDP-fucose transporter), member C1	-
K15296	0.8457709	0	0	0	0	alpha-soluble NSF attachment protein	ko04138; Cellular Processes; Transport and catabolism; Autophagy - yeast | ko04721; Organismal Systems; Nervous system; Synaptic vesicle cycle
K15305	1	0	0	0	0	vacuole morphology and inheritance protein 14	ko05203; Human Diseases; Cancers: Overview; Viral carcinogenesis | ko05166; Human Diseases; Infectious diseases: Viral; HTLV-I infection
K15306	0	0.7814212	0	0	0	Ran-binding protein 1	ko05203; Human Diseases; Cancers: Overview; Viral carcinogenesis | ko05166; Human Diseases; Infectious diseases: Viral; HTLV-I infection
K15362	0	0	0	1	0	fanconi anemia group J protein	ko03440; Genetic Information Processing; Replication and repair; Homologous recombination | ko03460; Genetic Information Processing; Replication and repair; Fanconi anemia pathway
K15423	0	0	0	0	0.7810788	serine/threonine-protein phosphatase 4 catalytic subunit	ko04922; Organismal Systems; Endocrine system; Glucagon signaling pathway
K15445	0.8457709	0	0	0	0	tRNA (guanine9-N1)-methyltransferase	-
K15448	0.8457709	0	0	0	0	multifunctional methyltransferase subunit TRM112	-
K15449	0.8267897	0	0	0	0	tRNA wybutosine-synthesizing protein 1	-
K15450	0.8457709	0	0	0	0	tRNA wybutosine-synthesizing protein 3	-
K15455	0	0.7788556	0.8763204	0	0.7946404	diphthamide biosynthesis protein 3	-
K15498	1	0	0	0	0	serine/threonine-protein phosphatase 6 catalytic subunit	-
K15509	0.828907	0	0	0	0	sulfopropanediol 3-dehydrogenase	-
K15535	0	0.7681917	0.8213423	0	0.7654864	phosphoglucan, water dikinase	-
K15538	1	0	0	0	0	glycoprotein endo-alpha-1,2-mannosidase	-
K15578	0	0	0	0.7853587	0	nitrate/nitrite transport system ATP-binding protein	ko00910; Metabolism; Energy metabolism; Nitrogen metabolism | ko02010; Environmental Information Processing; Membrane transport; ABC transporters
K15652	0.7629567	0	0	0	0	3-dehydroshikimate dehydratase	ko00400; Metabolism; Amino acid metabolism; Phenylalanine, tyrosine and tryptophan biosynthesis
K15654	0.8485648	0	0	0	0	surfactin family lipopeptide synthetase A	ko01054; Metabolism; Metabolism of terpenoids and polyketides; Nonribosomal peptide structures | ko02024; Cellular Processes; Cellular community - prokaryotes; Quorum sensing
K15655	0.8158017	0	0	0	0	surfactin family lipopeptide synthetase B	ko01054; Metabolism; Metabolism of terpenoids and polyketides; Nonribosomal peptide structures | ko02024; Cellular Processes; Cellular community - prokaryotes; Quorum sensing
K15731	1	0	0	0	0	carboxy-terminal domain RNA polymerase II polypeptide A small phosphatase	-
K15782	0	0	0	0.7680981	0	Lrp/AsnC family transcriptional regulator, regulator of ectoine-degradation genes	-
K15789	1	0	0	0	0	threonine 3-dehydrogenase	ko00260; Metabolism; Amino acid metabolism; Glycine, serine and threonine metabolism
K15888	0	0	0	0.7592566	0	tritrans,polycis-undecaprenyl-diphosphate synthase [geranylgeranyl-diphosphate specific]	ko00900; Metabolism; Metabolism of terpenoids and polyketides; Terpenoid backbone biosynthesis
K15979	0	0.7773916	0.8165109	0	0.7608188	staphylococcal nuclease domain-containing protein 1	ko05203; Human Diseases; Cancers: Overview; Viral carcinogenesis | ko05169; Human Diseases; Infectious diseases: Viral; Epstein-Barr virus infection
K16093	0.9927007	0	0	0.7853587	0	bacitracin synthase 1	ko01054; Metabolism; Metabolism of terpenoids and polyketides; Nonribosomal peptide structures
K16123	0.8457709	0	0	0	0	tyrocidine synthetase II	ko01054; Metabolism; Metabolism of terpenoids and polyketides; Nonribosomal peptide structures
K16147	0.8911569	0	0	0	0	starch synthase (maltosyl-transferring)	ko00500; Metabolism; Carbohydrate metabolism; Starch and sucrose metabolism
K16178	0.8977095	0	0	0	0	dimethylamine---corrinoid protein Co-methyltransferase	ko00680; Metabolism; Energy metabolism; Methane metabolism
K16181	0	0	0	1	0	pyrrolysine biosynthesis protein PylC	ko00300; Metabolism; Amino acid metabolism; Lysine biosynthesis
K16190	0	0	0	1	0	glucuronokinase	ko00040; Metabolism; Carbohydrate metabolism; Pentose and glucuronate interconversions | ko00053; Metabolism; Carbohydrate metabolism; Ascorbate and aldarate metabolism | ko00520; Metabolism; Carbohydrate metabolism; Amino sugar and nucleotide sugar metabolism
K16247	0.7680981	0	0	0	0	LuxR family transcriptional regulator, glucitol operon activator	-
K16305	0	0	0	0.8371406	0	fructose-bisphosphate aldolase / 6-deoxy-5-ketofructose 1-phosphate synthase [EC:4.1.2.13 2.2.1.11]	ko00010; Metabolism; Carbohydrate metabolism; Glycolysis / Gluconeogenesis | ko00030; Metabolism; Carbohydrate metabolism; Pentose phosphate pathway | ko00051; Metabolism; Carbohydrate metabolism; Fructose and mannose metabolism | ko00680; Metabolism; Energy metabolism; Methane metabolism | ko00400; Metabolism; Amino acid metabolism; Phenylalanine, tyrosine and tryptophan biosynthesis
K16317	0	0	0	0.9897959	0	tRNA (pseudouridine54-N1)-methyltransferase	-
K16465	0	0	0	0	0.846606	centrin-1	-
K16474	0	0.7959264	0.871838	0	0.7903099	intraflagellar transport protein 88	-
K16651	0	0.8279623	0	0	0	L-threonine kinase	ko00860; Metabolism; Metabolism of cofactors and vitamins; Porphyrin and chlorophyll metabolism
K16783	0	0	0	0.7680981	0	biotin transport system permease protein	ko02010; Environmental Information Processing; Membrane transport; ABC transporters
K16911	0	0.8774573	0	0	0	ATP-dependent RNA helicase DDX21	-
K16928	0.8420122	0	0	0	0	energy-coupling factor transport system substrate-specific component	-
K16958	0	0.7884052	0	0	0	L-cystine transport system permease protein	ko02010; Environmental Information Processing; Membrane transport; ABC transporters
K16960	0	0	0.7717463	0	0	L-cystine transport system ATP-binding protein	ko02010; Environmental Information Processing; Membrane transport; ABC transporters
K17080	0	0.7773916	0.8165109	0	0.7608188	prohibitin 1	-
K17087	1	0	0	0	0	transmembrane 9 superfamily member 3	-
K17260	1	0	0	0	0	actin-related protein 2	ko04138; Cellular Processes; Transport and catabolism; Autophagy - yeast | ko04530; Cellular Processes; Cellular community - eukaryotes; Tight junction
K17261	0	0.8774573	0	0	0	adenylyl cyclase-associated protein	-
K17316	0	0	0	1	0	glucose/mannose transport system permease protein	ko02010; Environmental Information Processing; Membrane transport; ABC transporters
K17496	1	0	0	0	0	mitochondrial import inner membrane translocase subunit TIM50	-
K17497	0.8457709	0	0	0	0	phosphomannomutase	ko00051; Metabolism; Carbohydrate metabolism; Fructose and mannose metabolism | ko00520; Metabolism; Carbohydrate metabolism; Amino sugar and nucleotide sugar metabolism
K17616	1	0	0	0	0	CTD small phosphatase-like protein 2	-
K17662	0.766657	0	0	0	0	cytochrome b pre-mRNA-processing protein 3	-
K17732	0	0.7980602	0	0	0	mitochondrial-processing peptidase subunit beta	-
K17871	0	0.7916587	0.8808029	0	0.7989709	NADH:ubiquinone reductase (non-electrogenic)	-
K17881	0	0	0	0	-0.8422373	aminoglycoside 2''-adenylyltransferase	-
K17884	0.8158017	0	0	0	0	archaetidylinositol phosphate synthase	-
K17893	1	0	0	0	0	ubiquinol oxidase	-
K17899	0.758703	0	0	0	0	D-ornithine 4,5-aminomutase subunit alpha	ko00472; Metabolism; Metabolism of other amino acids; D-Arginine and D-ornithine metabolism
K18050	0	0.7681917	0.8213423	0	0.7654864	novel protein kinase C epsilon type	ko04371; Environmental Information Processing; Signal transduction; Apelin signaling pathway | ko04071; Environmental Information Processing; Signal transduction; Sphingolipid signaling pathway | ko04022; Environmental Information Processing; Signal transduction; cGMP-PKG signaling pathway | ko04530; Cellular Processes; Cellular community - eukaryotes; Tight junction | ko04666; Organismal Systems…
K18066	0	0.7681917	0.8213423	0	0.7654864	tRNA wybutosine-synthesizing protein 5	-
K18079	1	0	0	0	0	PTEN homologous phosphatase	-
K18151	0	0	0	0.7853587	0	ureidoglycolate amidohydrolase	ko00230; Metabolism; Nucleotide metabolism; Purine metabolism
K18308	0	0	0	0.9897959	0	outer membrane protein, multidrug efflux system	-
K18441	0.8457709	0	0	0	0	cytohesin	ko04072; Environmental Information Processing; Signal transduction; Phospholipase D signaling pathway | ko04144; Cellular Processes; Transport and catabolism; Endocytosis
K18442	0.8457709	0	0	0	0	brefeldin A-inhibited guanine nucleotide-exchange protein	ko04144; Cellular Processes; Transport and catabolism; Endocytosis
K18457	0.8223543	0	0	0.7592566	0	L-proline amide hydrolase	-
K18466	1	0	0	0	0	vacuolar protein sorting-associated protein 26	ko04144; Cellular Processes; Transport and catabolism; Endocytosis
K18468	0	0.8734137	0	0	0	vacuolar protein sorting-associated protein 35	ko04144; Cellular Processes; Transport and catabolism; Endocytosis
K18532	0	0	0	0	0.8205272	adenylate kinase	ko00230; Metabolism; Nucleotide metabolism; Purine metabolism | ko03008; Genetic Information Processing; Translation; Ribosome biogenesis in eukaryotes
K18584	1	0	0	0	0	actin-related protein 3	ko04138; Cellular Processes; Transport and catabolism; Autophagy - yeast | ko04530; Cellular Processes; Cellular community - eukaryotes; Tight junction
K18604	0.9927007	0	0	0	0	acetyl-CoA/propionyl-CoA carboxylase [EC:6.4.1.2 6.4.1.3]	ko00720; Metabolism; Energy metabolism; Carbon fixation pathways in prokaryotes
K18674	0.828907	0	0	0	0	N-acetylgalactosamine kinase	-
K18752	0	0.8386034	0.8314959	0	0	transportin-1	-
K18915	0	0	0	1	0	ferric-chelate reductase [NAD(P)H]	-
K18931	0	0	0	0.8371406	0	AMP phosphorylase	-
K18940	0.8158017	0	0	0	0	two-component system, OmpR family, sensor histidine kinase ArlS	ko02020; Environmental Information Processing; Signal transduction; Two-component system
K19114	0	0	-0.8047425	0	0	CRISPR-associated protein Csh1	-
K19115	0	0	-0.7971862	0	0	CRISPR-associated protein Csh2	-
K19138	0	-0.7697842	0	0	0	CRISPR-associated protein Csm2	-
K19139	0	-0.7877698	0	0	0	CRISPR-associated protein Csm4	-
K19181	0.7797623	0	0	0	0	1,5-anhydro-D-fructose reductase (1,5-anhydro-D-mannitol-forming)	-
K19237	0	0	0	0.8371406	0	gingipain K	-
K19266	0.7797623	0	0	0	0	lactaldehyde dehydrogenase	ko00620; Metabolism; Carbohydrate metabolism; Pyruvate metabolism
K19269	1	0	0	0	0	phosphoglycolate phosphatase [EC:3.1.3.18 3.1.3.48]	ko00630; Metabolism; Carbohydrate metabolism; Glyoxylate and dicarboxylate metabolism
K19312	0.871499	0	0	0	0	acetyl-CoA/propionyl-CoA carboxylase carboxyl transferase subunit [EC:6.4.1.2 6.4.1.3]	ko00630; Metabolism; Carbohydrate metabolism; Glyoxylate and dicarboxylate metabolism | ko00640; Metabolism; Carbohydrate metabolism; Propanoate metabolism | ko00280; Metabolism; Amino acid metabolism; Valine, leucine and isoleucine degradation
K19349	0.9781022	0	0	0.7680981	0	pleuromutilin/lincosamide/streptogramin A transport system ATP-binding/permease protein	ko02010; Environmental Information Processing; Membrane transport; ABC transporters
K19584	0	0.7831233	0.8852854	0	0.8033013	protein kinase X	-
K19664	0	0	0	0.9897959	0	CDP-2,3-bis-(O-geranylgeranyl)-sn-glycerol synthase	ko00564; Metabolism; Lipid metabolism; Glycerophospholipid metabolism
K19687	0.7797623	0	0	0	0	antitoxin VapB	-
K19788	0	0	0	0	0.7935754	obg-like ATPase 1	-
K19872	0	0	0	0.8371406	0	fukutin	ko00515; Metabolism; Glycan biosynthesis and metabolism; Mannose type O-glycan biosynthesis
K19955	0	0	-0.7837403	0	0	alcohol dehydrogenase	-
K19967	0.828907	0	0	0	0	D-threonine aldolase	-
K19976	0.8158017	0	0	0	0	manganese/zinc transport system permease protein	ko02010; Environmental Information Processing; Membrane transport; ABC transporters
K20025	0.8223543	0	0	0.7592566	0	(R)-2-hydroxyisocaproyl-CoA dehydratase alpha subunit	-
K20026	0.8223543	0	0	0.7592566	0	(R)-2-hydroxyisocaproyl-CoA dehydratase beta subunit	-
K20028	0	0.8248907	0	0	0	palmitoyltransferase ZDHHC2/15/20	-
K20069	0.9927007	0	0	0.7853587	0	adaptin ear-binding coat-associated protein 1/2	-
K20091	0	0.7831233	0.8852854	0	0.8033013	chromodomain-helicase-DNA-binding protein 2	-
K20093	0.8457709	0	0	0	0	DNA excision repair protein ERCC-6-like	-
K20103	0	0.830068	0.8359783	0	0	ATP-dependent RNA helicase DDX60	-
K20179	0.8457709	0	0	0	0	vacuolar protein sorting-associated protein 11	ko04138; Cellular Processes; Transport and catabolism; Autophagy - yeast
K20181	0.8457709	0	0	0	0	vacuolar protein sorting-associated protein 18	ko04138; Cellular Processes; Transport and catabolism; Autophagy - yeast
K20201	0.8420122	0	0	0	0	protein arginine phosphatase	-
K20280	0.8457709	0	0	0	0	trafficking protein particle complex subunit 5	-
K20299	0	0	0	1	0	vacuolar protein sorting-associated protein 53	-
K20362	0.8457709	0	0	0	0	protein transport protein YIF1	-
K20469	0.8158017	0	0	0	0	putative heme transporter	-
K20608	0	0	0	0.9897959	0	tetrahedral aminopeptidase	-
K20757	0	0	0	0	-0.7790063	threo-3-hydroxy-D-aspartate ammonia-lyase	-
K20962	0	0	0	0.9897959	0	c-di-GMP phosphodiesterase	ko05111; Cellular Processes; Cellular community - prokaryotes; Biofilm formation - Vibrio cholerae
K20975	0.8371406	0	0	0	0	two-component system, sensor histidine kinase	ko02020; Environmental Information Processing; Signal transduction; Two-component system | ko02025; Cellular Processes; Cellular community - prokaryotes; Biofilm formation - Pseudomonas aeruginosa
K21022	0.8267897	0	0	0	0	diguanylate cyclase	ko02025; Cellular Processes; Cellular community - prokaryotes; Biofilm formation - Pseudomonas aeruginosa
K21123	0	0.7703201	0.8808029	0	0.7989709	splicing factor, arginine/serine-rich 9	ko03040; Genetic Information Processing; Transcription; Spliceosome | ko05168; Human Diseases; Infectious diseases: Viral; Herpes simplex infection
K21220	0	0	0	0.8371406	0	thiamine-phosphate diphosphorylase	ko00730; Metabolism; Metabolism of cofactors and vitamins; Thiamine metabolism
K21343	0	0.7819916	0.806848	0	0	ubiquitin carboxyl-terminal hydrolase 15	ko04137; Cellular Processes; Transport and catabolism; Mitophagy - animal
K21591	0.7680981	0	0	0	0	teichoic acid glycerol-phosphate transferase	-
K21594	0	0	0	1	0	translation factor GUF1, mitochondrial	-
K21618	0	0.7831233	0.8852854	0	0.8033013	(R)-2-hydroxyglutarate---pyruvate transhydrogenase	ko00620; Metabolism; Carbohydrate metabolism; Pyruvate metabolism
K21619	0.8158017	0	0	0	0	tagaturonate epimerase	ko00040; Metabolism; Carbohydrate metabolism; Pentose and glucuronate interconversions
K21688	0.9927007	0	0	0.7853587	0	resuscitation-promoting factor RpfB	-
K21697	0.766657	0	0	0	0	LuxR family transcriptional regulator, quorum-sensing system regulator VjbR	-
K21813	0	0	0	1	0	endonuclease V	-
K21825	0.7732096	0	0	0	0	AraC family transcriptional regulator, L-arginine-responsive activator	-
K21883	0.9927007	0	0	0	0	2-dehydro-3-deoxy-L-rhamnonate dehydrogenase (NAD+)	ko00051; Metabolism; Carbohydrate metabolism; Fructose and mannose metabolism
K22011	0.7660904	0	0	0	0	sirohydrochlorin cobalto/nickelchelatase [EC:4.99.1.3 4.99.1.11]	ko00860; Metabolism; Metabolism of cofactors and vitamins; Porphyrin and chlorophyll metabolism
K22182	0	0	0	0	0.7889684	thioredoxin reductase (NADPH)	ko00450; Metabolism; Metabolism of other amino acids; Selenocompound metabolism | ko05200; Human Diseases; Cancers: Overview; Pathways in cancer | ko05225; Human Diseases; Cancers: Specific types; Hepatocellular carcinoma
K22187	0.8457709	0	0	0	0	alpha-ketoglutaric semialdehyde dehydrogenase	ko00040; Metabolism; Carbohydrate metabolism; Pentose and glucuronate interconversions
K22222	0.871499	0	0	0	0	tubulin-like protein CetZ	-
K22223	0	0	0	0.8371406	0	phosphoglycolate phosphatase	ko00630; Metabolism; Carbohydrate metabolism; Glyoxylate and dicarboxylate metabolism
K22232	0.7660904	0	0	0	0	3-dehydro-scyllo-inosose hydrolase	ko00562; Metabolism; Carbohydrate metabolism; Inositol phosphate metabolism
K22233	0.8158017	0	0	0	0	5-keto-L-gluconate epimerase	ko00562; Metabolism; Carbohydrate metabolism; Inositol phosphate metabolism
K22299	0	0	-0.7897417	0	0	HTH-type transcriptional regulator, competence development regulator	-
K22316	0.7718505	0	0	0	0	ribonuclease H / adenosylcobalamin/alpha-ribazole phosphatase [EC:3.1.26.4 3.1.3.73]	ko00860; Metabolism; Metabolism of cofactors and vitamins; Porphyrin and chlorophyll metabolism | ko03030; Genetic Information Processing; Replication and repair; DNA replication
K22320	0.766657	0	0	0	0	2-alkyl-3-oxoalkanoate reductase	-
K22339	0	0	0	0.8457709	0	-	-
