# Supplementary material for: Metagenomic analysis reveals the relationship between intestinal protozoan parasites and the intestinal microecological balance in calves
Source: Parasit Vectors. 2023 Jul 31;16:257. doi: 10.1186/s13071-023-05877-z (PMC10388496; doi:10.1186/s13071-023-05877-z)
Supplement: Supplementary file 3 — Additional file 3: Table S2. Annotated parasite genes and corresponding species information. [file 13071_2023_5877_MOESM3_ESM.xlsx]

## Sheet: Additional file 3
Table S2 Annotated parasite genes and corresponding species information
Gene catalogue	Accession	Similarity	Evalue	Spices of accession
N2_140329	OAO15266.1	100	1.2e-61	k__Eukaryota;p__;c__Bigyra;o__Opalinata;f__Blastocystidae;g__Blastocystis
N2_492756	OAO15553.1	99.2	5.4e-62	k__Eukaryota;p__;c__Bigyra;o__Opalinata;f__Blastocystidae;g__Blastocystis
N2_683780	OAO17699.1	100	1.4e-100	k__Eukaryota;p__;c__Bigyra;o__Opalinata;f__Blastocystidae;g__Blastocystis
N3_1229994	XP_012898973.1	95.1	2.6e-51	k__Eukaryota;p__;c__Bigyra;o__Opalinata;f__Blastocystidae;g__Blastocystis
N3_13108	XP_014529791.1	93.3	8.7e-50	k__Eukaryota;p__;c__Bigyra;o__Opalinata;f__Blastocystidae;g__Blastocystis
N3_215089	XP_014524993.1	96.7	2.6e-58	k__Eukaryota;p__;c__Bigyra;o__Opalinata;f__Blastocystidae;g__Blastocystis
N3_477935	OAO17146.1	91.6	2.1e-100	k__Eukaryota;p__;c__Bigyra;o__Opalinata;f__Blastocystidae;g__Blastocystis
N3_734606	XP_014529135.1	100	7.8e-48	k__Eukaryota;p__;c__Bigyra;o__Opalinata;f__Blastocystidae;g__Blastocystis
N3_763766	XP_014525496.1	100	1.4e-55	k__Eukaryota;p__;c__Bigyra;o__Opalinata;f__Blastocystidae;g__Blastocystis
N3_996727	XP_014527869.1	95.4	2.2e-75	k__Eukaryota;p__;c__Bigyra;o__Opalinata;f__Blastocystidae;g__Blastocystis
W1_103185	KAH8741222.1	100	6.1e-101	k__Eukaryota;p__Apicomplexa;c__Conoidasida;o__Eucoccidiorida;f__Cryptosporidiidae;g__Cryptosporidium
W1_103859	KAH7649644.1	100	2.1e-66	k__Eukaryota;p__Apicomplexa;c__Conoidasida;o__Eucoccidiorida;f__Cryptosporidiidae;g__Cryptosporidium
W1_146431	KAH8739111.1	100	1.2e-54	k__Eukaryota;p__Apicomplexa;c__Conoidasida;o__Eucoccidiorida;f__Cryptosporidiidae;g__Cryptosporidium
W1_154443	KAH8741038.1	100	2.1e-99	k__Eukaryota;p__Apicomplexa;c__Conoidasida;o__Eucoccidiorida;f__Cryptosporidiidae;g__Cryptosporidium
W1_174294	KAH8741467.1	100	1.4e-121	k__Eukaryota;p__Apicomplexa;c__Conoidasida;o__Eucoccidiorida;f__Cryptosporidiidae;g__Cryptosporidium
W1_179900	KAH8741915.1	100	1.3e-66	k__Eukaryota;p__Apicomplexa;c__Conoidasida;o__Eucoccidiorida;f__Cryptosporidiidae;g__Cryptosporidium
W1_194344	KAH8742070.1	100	4.4e-62	k__Eukaryota;p__Apicomplexa;c__Conoidasida;o__Eucoccidiorida;f__Cryptosporidiidae;g__Cryptosporidium
W1_252104	KAH8738664.1	100	1.7e-167	k__Eukaryota;p__Apicomplexa;c__Conoidasida;o__Eucoccidiorida;f__Cryptosporidiidae;g__Cryptosporidium
W1_252429	KAH8738804.1	100	5.4e-135	k__Eukaryota;p__Apicomplexa;c__Conoidasida;o__Eucoccidiorida;f__Cryptosporidiidae;g__Cryptosporidium
W1_271545	KAH7648482.1	100	1.6e-76	k__Eukaryota;p__Apicomplexa;c__Conoidasida;o__Eucoccidiorida;f__Cryptosporidiidae;g__Cryptosporidium
W1_302039	KAH8741874.1	100	5e-118	k__Eukaryota;p__Apicomplexa;c__Conoidasida;o__Eucoccidiorida;f__Cryptosporidiidae;g__Cryptosporidium
W1_314446	KAH8738830.1	99.4	2.4e-86	k__Eukaryota;p__Apicomplexa;c__Conoidasida;o__Eucoccidiorida;f__Cryptosporidiidae;g__Cryptosporidium
W1_320372	XP_028875264.1	100	1.1e-59	k__Eukaryota;p__Apicomplexa;c__Conoidasida;o__Eucoccidiorida;f__Cryptosporidiidae;g__Cryptosporidium
W1_332483	KAH8739271.1	100	6.2e-96	k__Eukaryota;p__Apicomplexa;c__Conoidasida;o__Eucoccidiorida;f__Cryptosporidiidae;g__Cryptosporidium
W1_336894	KAH8741640.1	99.6	5.7e-137	k__Eukaryota;p__Apicomplexa;c__Conoidasida;o__Eucoccidiorida;f__Cryptosporidiidae;g__Cryptosporidium
W1_343417	KAH8738938.1	100	1e-107	k__Eukaryota;p__Apicomplexa;c__Conoidasida;o__Eucoccidiorida;f__Cryptosporidiidae;g__Cryptosporidium
W1_352990	KAH8739850.1	99.4	2.3e-81	k__Eukaryota;p__Apicomplexa;c__Conoidasida;o__Eucoccidiorida;f__Cryptosporidiidae;g__Cryptosporidium
W1_360187	KAH8739155.1	100	2.8e-136	k__Eukaryota;p__Apicomplexa;c__Conoidasida;o__Eucoccidiorida;f__Cryptosporidiidae;g__Cryptosporidium
W1_361870	KAH8739104.1	100	2.2e-90	k__Eukaryota;p__Apicomplexa;c__Conoidasida;o__Eucoccidiorida;f__Cryptosporidiidae;g__Cryptosporidium
W1_396191	KAH8741036.1	100	4e-100	k__Eukaryota;p__Apicomplexa;c__Conoidasida;o__Eucoccidiorida;f__Cryptosporidiidae;g__Cryptosporidium
W1_400578	KAH8742154.1	92	4e-71	k__Eukaryota;p__Apicomplexa;c__Conoidasida;o__Eucoccidiorida;f__Cryptosporidiidae;g__Cryptosporidium
W1_402873	KAH8741595.1	100	1.4e-73	k__Eukaryota;p__Apicomplexa;c__Conoidasida;o__Eucoccidiorida;f__Cryptosporidiidae;g__Cryptosporidium
W1_411934	KAH8739482.1	100	2.7e-104	k__Eukaryota;p__Apicomplexa;c__Conoidasida;o__Eucoccidiorida;f__Cryptosporidiidae;g__Cryptosporidium
W1_413344	KAH7649067.1	81.5	5.5e-70	k__Eukaryota;p__Apicomplexa;c__Conoidasida;o__Eucoccidiorida;f__Cryptosporidiidae;g__Cryptosporidium
W1_437307	KAH8739352.1	100	2.7e-78	k__Eukaryota;p__Apicomplexa;c__Conoidasida;o__Eucoccidiorida;f__Cryptosporidiidae;g__Cryptosporidium
W1_440905	KAH8740059.1	100	1.1e-61	k__Eukaryota;p__Apicomplexa;c__Conoidasida;o__Eucoccidiorida;f__Cryptosporidiidae;g__Cryptosporidium
W1_441880	KAH8738982.1	100	3.5e-142	k__Eukaryota;p__Apicomplexa;c__Conoidasida;o__Eucoccidiorida;f__Cryptosporidiidae;g__Cryptosporidium
W1_455555	KAH8738778.1	100	5.7e-61	k__Eukaryota;p__Apicomplexa;c__Conoidasida;o__Eucoccidiorida;f__Cryptosporidiidae;g__Cryptosporidium
W1_464380	KAH8742128.1	100	1.4e-110	k__Eukaryota;p__Apicomplexa;c__Conoidasida;o__Eucoccidiorida;f__Cryptosporidiidae;g__Cryptosporidium
W1_464431	KAH8741800.1	100	2.1e-117	k__Eukaryota;p__Apicomplexa;c__Conoidasida;o__Eucoccidiorida;f__Cryptosporidiidae;g__Cryptosporidium
W1_469338	KAH8740975.1	100	1.8e-62	k__Eukaryota;p__Apicomplexa;c__Conoidasida;o__Eucoccidiorida;f__Cryptosporidiidae;g__Cryptosporidium
W1_509247	KAH8739009.1	100	3.1e-95	k__Eukaryota;p__Apicomplexa;c__Conoidasida;o__Eucoccidiorida;f__Cryptosporidiidae;g__Cryptosporidium
W1_512019	KAH8742144.1	100	8.3e-95	k__Eukaryota;p__Apicomplexa;c__Conoidasida;o__Eucoccidiorida;f__Cryptosporidiidae;g__Cryptosporidium
W1_519720	KAH8741752.1	100	3.7e-84	k__Eukaryota;p__Apicomplexa;c__Conoidasida;o__Eucoccidiorida;f__Cryptosporidiidae;g__Cryptosporidium
W1_530703	KAH8741888.1	100	7.3e-79	k__Eukaryota;p__Apicomplexa;c__Conoidasida;o__Eucoccidiorida;f__Cryptosporidiidae;g__Cryptosporidium
W1_550609	KAH8741557.1	100	2.3e-101	k__Eukaryota;p__Apicomplexa;c__Conoidasida;o__Eucoccidiorida;f__Cryptosporidiidae;g__Cryptosporidium
W1_584677	KAH8739192.1	100	9.6e-94	k__Eukaryota;p__Apicomplexa;c__Conoidasida;o__Eucoccidiorida;f__Cryptosporidiidae;g__Cryptosporidium
W1_60911	KAH8739835.1	100	7.5e-54	k__Eukaryota;p__Apicomplexa;c__Conoidasida;o__Eucoccidiorida;f__Cryptosporidiidae;g__Cryptosporidium
W1_64154	KAH8741302.1	100	4.7e-41	k__Eukaryota;p__Apicomplexa;c__Conoidasida;o__Eucoccidiorida;f__Cryptosporidiidae;g__Cryptosporidium
W1_68625	KAH8739906.1	97.8	2.4e-63	k__Eukaryota;p__Apicomplexa;c__Conoidasida;o__Eucoccidiorida;f__Cryptosporidiidae;g__Cryptosporidium
W2_101440	KAH8741033.1	100	1.8e-101	k__Eukaryota;p__Apicomplexa;c__Conoidasida;o__Eucoccidiorida;f__Cryptosporidiidae;g__Cryptosporidium
W2_11014	KAH8738843.1	100	4.2e-126	k__Eukaryota;p__Apicomplexa;c__Conoidasida;o__Eucoccidiorida;f__Cryptosporidiidae;g__Cryptosporidium
W2_110447	KAH8742097.1	100	3.6e-107	k__Eukaryota;p__Apicomplexa;c__Conoidasida;o__Eucoccidiorida;f__Cryptosporidiidae;g__Cryptosporidium
W2_113462	KAH8738563.1	100	2.5e-137	k__Eukaryota;p__Apicomplexa;c__Conoidasida;o__Eucoccidiorida;f__Cryptosporidiidae;g__Cryptosporidium
W2_116132	KAH8741112.1	100	7.3e-120	k__Eukaryota;p__Apicomplexa;c__Conoidasida;o__Eucoccidiorida;f__Cryptosporidiidae;g__Cryptosporidium
W2_116908	KAH8742047.1	100	1.4e-82	k__Eukaryota;p__Apicomplexa;c__Conoidasida;o__Eucoccidiorida;f__Cryptosporidiidae;g__Cryptosporidium
W2_11723	KAH8740534.1	100	4.1e-39	k__Eukaryota;p__Apicomplexa;c__Conoidasida;o__Eucoccidiorida;f__Cryptosporidiidae;g__Cryptosporidium
W2_119470	KAH8740235.1	100	8.8e-124	k__Eukaryota;p__Apicomplexa;c__Conoidasida;o__Eucoccidiorida;f__Cryptosporidiidae;g__Cryptosporidium
W2_120281	KAH8739265.1	100	2e-188	k__Eukaryota;p__Apicomplexa;c__Conoidasida;o__Eucoccidiorida;f__Cryptosporidiidae;g__Cryptosporidium
W2_125616	KAH8740192.1	100	1.9e-39	k__Eukaryota;p__Apicomplexa;c__Conoidasida;o__Eucoccidiorida;f__Cryptosporidiidae;g__Cryptosporidium
W2_126090	KAH8738573.1	100	6.1e-72	k__Eukaryota;p__Apicomplexa;c__Conoidasida;o__Eucoccidiorida;f__Cryptosporidiidae;g__Cryptosporidium
W2_12621	KAH8741184.1	100	1.5e-48	k__Eukaryota;p__Apicomplexa;c__Conoidasida;o__Eucoccidiorida;f__Cryptosporidiidae;g__Cryptosporidium
W2_127610	KAH8740200.1	100	5.1e-40	k__Eukaryota;p__Apicomplexa;c__Conoidasida;o__Eucoccidiorida;f__Cryptosporidiidae;g__Cryptosporidium
W2_128731	KAH8738834.1	100	1.9e-85	k__Eukaryota;p__Apicomplexa;c__Conoidasida;o__Eucoccidiorida;f__Cryptosporidiidae;g__Cryptosporidium
W2_12982	KAH8739595.1	98.9	4e-44	k__Eukaryota;p__Apicomplexa;c__Conoidasida;o__Eucoccidiorida;f__Cryptosporidiidae;g__Cryptosporidium
W2_131837	KAH8742011.1	100	6.2e-99	k__Eukaryota;p__Apicomplexa;c__Conoidasida;o__Eucoccidiorida;f__Cryptosporidiidae;g__Cryptosporidium
W2_135527	KAH8739065.1	100	4.9e-164	k__Eukaryota;p__Apicomplexa;c__Conoidasida;o__Eucoccidiorida;f__Cryptosporidiidae;g__Cryptosporidium
W2_136228	KAH8738907.1	100	7.2e-120	k__Eukaryota;p__Apicomplexa;c__Conoidasida;o__Eucoccidiorida;f__Cryptosporidiidae;g__Cryptosporidium
W2_137551	KAH8739394.1	100	3.1e-74	k__Eukaryota;p__Apicomplexa;c__Conoidasida;o__Eucoccidiorida;f__Cryptosporidiidae;g__Cryptosporidium
W2_140850	KAH8738881.1	98.5	1.5e-143	k__Eukaryota;p__Apicomplexa;c__Conoidasida;o__Eucoccidiorida;f__Cryptosporidiidae;g__Cryptosporidium
W2_146647	KAH8740470.1	98.3	6.2e-125	k__Eukaryota;p__Apicomplexa;c__Conoidasida;o__Eucoccidiorida;f__Cryptosporidiidae;g__Cryptosporidium
W2_147770	KAH8741801.1	100	6e-82	k__Eukaryota;p__Apicomplexa;c__Conoidasida;o__Eucoccidiorida;f__Cryptosporidiidae;g__Cryptosporidium
W2_148744	KAH8741185.1	100	2.6e-114	k__Eukaryota;p__Apicomplexa;c__Conoidasida;o__Eucoccidiorida;f__Cryptosporidiidae;g__Cryptosporidium
W2_153779	KAH8740771.1	100	2.4e-59	k__Eukaryota;p__Apicomplexa;c__Conoidasida;o__Eucoccidiorida;f__Cryptosporidiidae;g__Cryptosporidium
W2_156166	KAH8739090.1	100	1.2e-90	k__Eukaryota;p__Apicomplexa;c__Conoidasida;o__Eucoccidiorida;f__Cryptosporidiidae;g__Cryptosporidium
W2_159390	KAH8740178.1	100	1.4e-129	k__Eukaryota;p__Apicomplexa;c__Conoidasida;o__Eucoccidiorida;f__Cryptosporidiidae;g__Cryptosporidium
W2_161361	KAH8738801.1	100	1e-113	k__Eukaryota;p__Apicomplexa;c__Conoidasida;o__Eucoccidiorida;f__Cryptosporidiidae;g__Cryptosporidium
W2_162322	KAH8741491.1	100	1.8e-83	k__Eukaryota;p__Apicomplexa;c__Conoidasida;o__Eucoccidiorida;f__Cryptosporidiidae;g__Cryptosporidium
W2_16393	KAH8740740.1	100	9.1e-79	k__Eukaryota;p__Apicomplexa;c__Conoidasida;o__Eucoccidiorida;f__Cryptosporidiidae;g__Cryptosporidium
W2_164583	KAH8740289.1	100	2.4e-71	k__Eukaryota;p__Apicomplexa;c__Conoidasida;o__Eucoccidiorida;f__Cryptosporidiidae;g__Cryptosporidium
W2_167103	KAH8739876.1	100	3.1e-129	k__Eukaryota;p__Apicomplexa;c__Conoidasida;o__Eucoccidiorida;f__Cryptosporidiidae;g__Cryptosporidium
W2_167281	KAH8741713.1	100	7.4e-84	k__Eukaryota;p__Apicomplexa;c__Conoidasida;o__Eucoccidiorida;f__Cryptosporidiidae;g__Cryptosporidium
W2_170109	KAH8739440.1	100	2e-96	k__Eukaryota;p__Apicomplexa;c__Conoidasida;o__Eucoccidiorida;f__Cryptosporidiidae;g__Cryptosporidium
W2_172103	KAH8741614.1	100	1.5e-58	k__Eukaryota;p__Apicomplexa;c__Conoidasida;o__Eucoccidiorida;f__Cryptosporidiidae;g__Cryptosporidium
W2_173988	KAH8740202.1	100	8.4e-214	k__Eukaryota;p__Apicomplexa;c__Conoidasida;o__Eucoccidiorida;f__Cryptosporidiidae;g__Cryptosporidium
W2_174647	KAH8740791.1	100	5.2e-115	k__Eukaryota;p__Apicomplexa;c__Conoidasida;o__Eucoccidiorida;f__Cryptosporidiidae;g__Cryptosporidium
W2_178558	KAH8738710.1	100	6.4e-124	k__Eukaryota;p__Apicomplexa;c__Conoidasida;o__Eucoccidiorida;f__Cryptosporidiidae;g__Cryptosporidium
W2_179339	KAH8742067.1	100	4.6e-66	k__Eukaryota;p__Apicomplexa;c__Conoidasida;o__Eucoccidiorida;f__Cryptosporidiidae;g__Cryptosporidium
W2_181019	KAH8739799.1	100	1.3e-62	k__Eukaryota;p__Apicomplexa;c__Conoidasida;o__Eucoccidiorida;f__Cryptosporidiidae;g__Cryptosporidium
W2_184407	KAH8741364.1	100	3e-135	k__Eukaryota;p__Apicomplexa;c__Conoidasida;o__Eucoccidiorida;f__Cryptosporidiidae;g__Cryptosporidium
W2_184856	KAH8738678.1	100	6.2e-50	k__Eukaryota;p__Apicomplexa;c__Conoidasida;o__Eucoccidiorida;f__Cryptosporidiidae;g__Cryptosporidium
W2_185804	KAH8740669.1	99.2	3.6e-61	k__Eukaryota;p__Apicomplexa;c__Conoidasida;o__Eucoccidiorida;f__Cryptosporidiidae;g__Cryptosporidium
W2_186287	KAH8739713.1	100	3.7e-90	k__Eukaryota;p__Apicomplexa;c__Conoidasida;o__Eucoccidiorida;f__Cryptosporidiidae;g__Cryptosporidium
W2_186900	KAH8739140.1	100	3.8e-119	k__Eukaryota;p__Apicomplexa;c__Conoidasida;o__Eucoccidiorida;f__Cryptosporidiidae;g__Cryptosporidium
W2_188074	KAH8741605.1	100	1.8e-152	k__Eukaryota;p__Apicomplexa;c__Conoidasida;o__Eucoccidiorida;f__Cryptosporidiidae;g__Cryptosporidium
W2_190928	KAH8738870.1	100	7.9e-114	k__Eukaryota;p__Apicomplexa;c__Conoidasida;o__Eucoccidiorida;f__Cryptosporidiidae;g__Cryptosporidium
W2_192436	KAH8739414.1	99.7	1.7e-200	k__Eukaryota;p__Apicomplexa;c__Conoidasida;o__Eucoccidiorida;f__Cryptosporidiidae;g__Cryptosporidium
W2_193107	KAH8741575.1	100	6.9e-77	k__Eukaryota;p__Apicomplexa;c__Conoidasida;o__Eucoccidiorida;f__Cryptosporidiidae;g__Cryptosporidium
W2_194437	KAH8741483.1	100	2.4e-97	k__Eukaryota;p__Apicomplexa;c__Conoidasida;o__Eucoccidiorida;f__Cryptosporidiidae;g__Cryptosporidium
W2_201468	KAH8741286.1	100	3.2e-58	k__Eukaryota;p__Apicomplexa;c__Conoidasida;o__Eucoccidiorida;f__Cryptosporidiidae;g__Cryptosporidium
W2_202813	KAH8739693.1	100	2.8e-110	k__Eukaryota;p__Apicomplexa;c__Conoidasida;o__Eucoccidiorida;f__Cryptosporidiidae;g__Cryptosporidium
W2_204060	KAH8738889.1	100	1.2e-105	k__Eukaryota;p__Apicomplexa;c__Conoidasida;o__Eucoccidiorida;f__Cryptosporidiidae;g__Cryptosporidium
W2_204174	KAH8739702.1	100	2e-113	k__Eukaryota;p__Apicomplexa;c__Conoidasida;o__Eucoccidiorida;f__Cryptosporidiidae;g__Cryptosporidium
W2_204641	KAH8740877.1	100	1e-38	k__Eukaryota;p__Apicomplexa;c__Conoidasida;o__Eucoccidiorida;f__Cryptosporidiidae;g__Cryptosporidium
W2_206211	KAH8739118.1	98.8	6e-85	k__Eukaryota;p__Apicomplexa;c__Conoidasida;o__Eucoccidiorida;f__Cryptosporidiidae;g__Cryptosporidium
W2_212538	KAH8739724.1	100	2e-88	k__Eukaryota;p__Apicomplexa;c__Conoidasida;o__Eucoccidiorida;f__Cryptosporidiidae;g__Cryptosporidium
W2_213530	KAH8741094.1	100	1.6e-82	k__Eukaryota;p__Apicomplexa;c__Conoidasida;o__Eucoccidiorida;f__Cryptosporidiidae;g__Cryptosporidium
W2_214674	KAH8740302.1	100	2.3e-89	k__Eukaryota;p__Apicomplexa;c__Conoidasida;o__Eucoccidiorida;f__Cryptosporidiidae;g__Cryptosporidium
W2_215123	KAH8739233.1	100	6.5e-104	k__Eukaryota;p__Apicomplexa;c__Conoidasida;o__Eucoccidiorida;f__Cryptosporidiidae;g__Cryptosporidium
W2_216826	KAH8738683.1	100	3.7e-136	k__Eukaryota;p__Apicomplexa;c__Conoidasida;o__Eucoccidiorida;f__Cryptosporidiidae;g__Cryptosporidium
W2_216835	KAH8741116.1	100	2.9e-57	k__Eukaryota;p__Apicomplexa;c__Conoidasida;o__Eucoccidiorida;f__Cryptosporidiidae;g__Cryptosporidium
W2_218610	KAH8741180.1	100	3.5e-35	k__Eukaryota;p__Apicomplexa;c__Conoidasida;o__Eucoccidiorida;f__Cryptosporidiidae;g__Cryptosporidium
W2_219309	KAH8740604.1	100	1.9e-45	k__Eukaryota;p__Apicomplexa;c__Conoidasida;o__Eucoccidiorida;f__Cryptosporidiidae;g__Cryptosporidium
W2_221647	KAH8739750.1	100	6.8e-95	k__Eukaryota;p__Apicomplexa;c__Conoidasida;o__Eucoccidiorida;f__Cryptosporidiidae;g__Cryptosporidium
W2_222454	KAH8738521.1	99.4	1.2e-87	k__Eukaryota;p__Apicomplexa;c__Conoidasida;o__Eucoccidiorida;f__Cryptosporidiidae;g__Cryptosporidium
W2_222837	KAH8740858.1	99.4	2.1e-93	k__Eukaryota;p__Apicomplexa;c__Conoidasida;o__Eucoccidiorida;f__Cryptosporidiidae;g__Cryptosporidium
W2_22541	KAH8741809.1	100	1.1e-101	k__Eukaryota;p__Apicomplexa;c__Conoidasida;o__Eucoccidiorida;f__Cryptosporidiidae;g__Cryptosporidium
W2_225982	KAH7648780.1	96.8	5.7e-62	k__Eukaryota;p__Apicomplexa;c__Conoidasida;o__Eucoccidiorida;f__Cryptosporidiidae;g__Cryptosporidium
W2_227414	KAH8741192.1	100	5e-125	k__Eukaryota;p__Apicomplexa;c__Conoidasida;o__Eucoccidiorida;f__Cryptosporidiidae;g__Cryptosporidium
W2_227974	KAH8738725.1	100	2.7e-41	k__Eukaryota;p__Apicomplexa;c__Conoidasida;o__Eucoccidiorida;f__Cryptosporidiidae;g__Cryptosporidium
W2_229142	KAH8739774.1	100	3.9e-95	k__Eukaryota;p__Apicomplexa;c__Conoidasida;o__Eucoccidiorida;f__Cryptosporidiidae;g__Cryptosporidium
W2_231240	KAH8739317.1	100	6.2e-50	k__Eukaryota;p__Apicomplexa;c__Conoidasida;o__Eucoccidiorida;f__Cryptosporidiidae;g__Cryptosporidium
W2_231818	KAH8741227.1	100	3.7e-90	k__Eukaryota;p__Apicomplexa;c__Conoidasida;o__Eucoccidiorida;f__Cryptosporidiidae;g__Cryptosporidium
W2_232759	KAH8738601.1	95.3	1.3e-156	k__Eukaryota;p__Apicomplexa;c__Conoidasida;o__Eucoccidiorida;f__Cryptosporidiidae;g__Cryptosporidium
W2_233201	KAH8739785.1	100	1.3e-113	k__Eukaryota;p__Apicomplexa;c__Conoidasida;o__Eucoccidiorida;f__Cryptosporidiidae;g__Cryptosporidium
W2_234290	KAH8738826.1	100	9.6e-45	k__Eukaryota;p__Apicomplexa;c__Conoidasida;o__Eucoccidiorida;f__Cryptosporidiidae;g__Cryptosporidium
W2_238694	KAH8739837.1	100	4.8e-98	k__Eukaryota;p__Apicomplexa;c__Conoidasida;o__Eucoccidiorida;f__Cryptosporidiidae;g__Cryptosporidium
W2_240593	KAH8741677.1	98.6	2e-93	k__Eukaryota;p__Apicomplexa;c__Conoidasida;o__Eucoccidiorida;f__Cryptosporidiidae;g__Cryptosporidium
W2_244184	KAH8739392.1	100	1.3e-105	k__Eukaryota;p__Apicomplexa;c__Conoidasida;o__Eucoccidiorida;f__Cryptosporidiidae;g__Cryptosporidium
W2_244416	KAH8739332.1	100	1.9e-88	k__Eukaryota;p__Apicomplexa;c__Conoidasida;o__Eucoccidiorida;f__Cryptosporidiidae;g__Cryptosporidium
W2_251727	KAH8738532.1	100	6.4e-68	k__Eukaryota;p__Apicomplexa;c__Conoidasida;o__Eucoccidiorida;f__Cryptosporidiidae;g__Cryptosporidium
W2_252092	KAH7649926.1	92.3	5.6e-83	k__Eukaryota;p__Apicomplexa;c__Conoidasida;o__Eucoccidiorida;f__Cryptosporidiidae;g__Cryptosporidium
W2_253060	KAH8739548.1	100	1.1e-109	k__Eukaryota;p__Apicomplexa;c__Conoidasida;o__Eucoccidiorida;f__Cryptosporidiidae;g__Cryptosporidium
W2_255048	KAH8741858.1	100	5e-144	k__Eukaryota;p__Apicomplexa;c__Conoidasida;o__Eucoccidiorida;f__Cryptosporidiidae;g__Cryptosporidium
W2_255570	KAH8740772.1	100	4.5e-99	k__Eukaryota;p__Apicomplexa;c__Conoidasida;o__Eucoccidiorida;f__Cryptosporidiidae;g__Cryptosporidium
W2_257957	KAH8739084.1	100	4.1e-103	k__Eukaryota;p__Apicomplexa;c__Conoidasida;o__Eucoccidiorida;f__Cryptosporidiidae;g__Cryptosporidium
W2_262792	KAH8738779.1	99.5	5.8e-102	k__Eukaryota;p__Apicomplexa;c__Conoidasida;o__Eucoccidiorida;f__Cryptosporidiidae;g__Cryptosporidium
W2_264293	KAH8738806.1	100	6.2e-75	k__Eukaryota;p__Apicomplexa;c__Conoidasida;o__Eucoccidiorida;f__Cryptosporidiidae;g__Cryptosporidium
W2_264565	KAH8741443.1	100	4e-97	k__Eukaryota;p__Apicomplexa;c__Conoidasida;o__Eucoccidiorida;f__Cryptosporidiidae;g__Cryptosporidium
W2_267155	KAH8741829.1	100	4.7e-148	k__Eukaryota;p__Apicomplexa;c__Conoidasida;o__Eucoccidiorida;f__Cryptosporidiidae;g__Cryptosporidium
W2_267604	KAH8740596.1	98.4	1.8e-106	k__Eukaryota;p__Apicomplexa;c__Conoidasida;o__Eucoccidiorida;f__Cryptosporidiidae;g__Cryptosporidium
W2_268826	KAH8740579.1	100	2.8e-69	k__Eukaryota;p__Apicomplexa;c__Conoidasida;o__Eucoccidiorida;f__Cryptosporidiidae;g__Cryptosporidium
W2_270274	KAH8741619.1	100	3.8e-113	k__Eukaryota;p__Apicomplexa;c__Conoidasida;o__Eucoccidiorida;f__Cryptosporidiidae;g__Cryptosporidium
W2_273775	KAH8742053.1	100	3.9e-109	k__Eukaryota;p__Apicomplexa;c__Conoidasida;o__Eucoccidiorida;f__Cryptosporidiidae;g__Cryptosporidium
W2_274437	KAF7459350.1	100	3.7e-47	k__Eukaryota;p__Apicomplexa;c__Conoidasida;o__Eucoccidiorida;f__Cryptosporidiidae;g__Cryptosporidium
W2_274940	KAH8740439.1	100	4.8e-127	k__Eukaryota;p__Apicomplexa;c__Conoidasida;o__Eucoccidiorida;f__Cryptosporidiidae;g__Cryptosporidium
W2_274959	KAH8740658.1	100	3.8e-158	k__Eukaryota;p__Apicomplexa;c__Conoidasida;o__Eucoccidiorida;f__Cryptosporidiidae;g__Cryptosporidium
W2_275213	KAH8741814.1	99	1.4e-46	k__Eukaryota;p__Apicomplexa;c__Conoidasida;o__Eucoccidiorida;f__Cryptosporidiidae;g__Cryptosporidium
W2_275395	KAH8739057.1	100	1.7e-99	k__Eukaryota;p__Apicomplexa;c__Conoidasida;o__Eucoccidiorida;f__Cryptosporidiidae;g__Cryptosporidium
W2_276032	KAH8741463.1	100	1.9e-39	k__Eukaryota;p__Apicomplexa;c__Conoidasida;o__Eucoccidiorida;f__Cryptosporidiidae;g__Cryptosporidium
W2_277918	KAH8738571.1	100	1.2e-99	k__Eukaryota;p__Apicomplexa;c__Conoidasida;o__Eucoccidiorida;f__Cryptosporidiidae;g__Cryptosporidium
W2_278898	KAH8740782.1	100	2.4e-208	k__Eukaryota;p__Apicomplexa;c__Conoidasida;o__Eucoccidiorida;f__Cryptosporidiidae;g__Cryptosporidium
W2_281723	KAH8740570.1	100	3.2e-134	k__Eukaryota;p__Apicomplexa;c__Conoidasida;o__Eucoccidiorida;f__Cryptosporidiidae;g__Cryptosporidium
W2_282820	KAH8741127.1	100	2.9e-66	k__Eukaryota;p__Apicomplexa;c__Conoidasida;o__Eucoccidiorida;f__Cryptosporidiidae;g__Cryptosporidium
W2_282917	KAH8740688.1	100	2.7e-81	k__Eukaryota;p__Apicomplexa;c__Conoidasida;o__Eucoccidiorida;f__Cryptosporidiidae;g__Cryptosporidium
W2_284783	KAH8740405.1	98.9	1.7e-101	k__Eukaryota;p__Apicomplexa;c__Conoidasida;o__Eucoccidiorida;f__Cryptosporidiidae;g__Cryptosporidium
W2_285566	KAH8739264.1	99.5	6.1e-105	k__Eukaryota;p__Apicomplexa;c__Conoidasida;o__Eucoccidiorida;f__Cryptosporidiidae;g__Cryptosporidium
W2_28564	KAH8739707.1	100	4.7e-215	k__Eukaryota;p__Apicomplexa;c__Conoidasida;o__Eucoccidiorida;f__Cryptosporidiidae;g__Cryptosporidium
W2_285772	KAH8741990.1	100	2.1e-179	k__Eukaryota;p__Apicomplexa;c__Conoidasida;o__Eucoccidiorida;f__Cryptosporidiidae;g__Cryptosporidium
W2_288477	KAH8740708.1	100	2.6e-102	k__Eukaryota;p__Apicomplexa;c__Conoidasida;o__Eucoccidiorida;f__Cryptosporidiidae;g__Cryptosporidium
W2_288511	KAH8740170.1	100	9.6e-80	k__Eukaryota;p__Apicomplexa;c__Conoidasida;o__Eucoccidiorida;f__Cryptosporidiidae;g__Cryptosporidium
W2_288515	KAH8738523.1	99.6	1.2e-154	k__Eukaryota;p__Apicomplexa;c__Conoidasida;o__Eucoccidiorida;f__Cryptosporidiidae;g__Cryptosporidium
W2_289308	KAH8739881.1	100	3.6e-119	k__Eukaryota;p__Apicomplexa;c__Conoidasida;o__Eucoccidiorida;f__Cryptosporidiidae;g__Cryptosporidium
W2_289652	KAH8739016.1	100	1.4e-104	k__Eukaryota;p__Apicomplexa;c__Conoidasida;o__Eucoccidiorida;f__Cryptosporidiidae;g__Cryptosporidium
W2_291728	KAH8741103.1	100	1.7e-141	k__Eukaryota;p__Apicomplexa;c__Conoidasida;o__Eucoccidiorida;f__Cryptosporidiidae;g__Cryptosporidium
W2_29180	KAH7647508.1	100	1.5e-39	k__Eukaryota;p__Apicomplexa;c__Conoidasida;o__Eucoccidiorida;f__Cryptosporidiidae;g__Cryptosporidium
W2_292604	KAH8739525.1	99.2	1.6e-22	k__Eukaryota;p__Apicomplexa;c__Conoidasida;o__Eucoccidiorida;f__Cryptosporidiidae;g__Cryptosporidium
W2_292668	KAH8740456.1	100	1.5e-42	k__Eukaryota;p__Apicomplexa;c__Conoidasida;o__Eucoccidiorida;f__Cryptosporidiidae;g__Cryptosporidium
W2_296526	KAH8740865.1	100	3.1e-112	k__Eukaryota;p__Apicomplexa;c__Conoidasida;o__Eucoccidiorida;f__Cryptosporidiidae;g__Cryptosporidium
W2_299409	KAH8739237.1	100	3.5e-57	k__Eukaryota;p__Apicomplexa;c__Conoidasida;o__Eucoccidiorida;f__Cryptosporidiidae;g__Cryptosporidium
W2_299987	KAH8741271.1	100	1.8e-100	k__Eukaryota;p__Apicomplexa;c__Conoidasida;o__Eucoccidiorida;f__Cryptosporidiidae;g__Cryptosporidium
W2_301892	KAH8740445.1	100	5.3e-208	k__Eukaryota;p__Apicomplexa;c__Conoidasida;o__Eucoccidiorida;f__Cryptosporidiidae;g__Cryptosporidium
W2_302363	KAH8740140.1	99.6	2.2e-122	k__Eukaryota;p__Apicomplexa;c__Conoidasida;o__Eucoccidiorida;f__Cryptosporidiidae;g__Cryptosporidium
W2_304126	KAH8741598.1	100	3.3e-97	k__Eukaryota;p__Apicomplexa;c__Conoidasida;o__Eucoccidiorida;f__Cryptosporidiidae;g__Cryptosporidium
W2_305794	KAH8739610.1	99.5	8.7e-69	k__Eukaryota;p__Apicomplexa;c__Conoidasida;o__Eucoccidiorida;f__Cryptosporidiidae;g__Cryptosporidium
W2_306453	KAH8739494.1	100	5.1e-92	k__Eukaryota;p__Apicomplexa;c__Conoidasida;o__Eucoccidiorida;f__Cryptosporidiidae;g__Cryptosporidium
W2_309589	KAH8740697.1	100	2e-64	k__Eukaryota;p__Apicomplexa;c__Conoidasida;o__Eucoccidiorida;f__Cryptosporidiidae;g__Cryptosporidium
W2_311827	KAH8738671.1	100	1.3e-122	k__Eukaryota;p__Apicomplexa;c__Conoidasida;o__Eucoccidiorida;f__Cryptosporidiidae;g__Cryptosporidium
W2_313075	KAH8740186.1	100	1.4e-89	k__Eukaryota;p__Apicomplexa;c__Conoidasida;o__Eucoccidiorida;f__Cryptosporidiidae;g__Cryptosporidium
W2_313468	KAH8739832.1	100	2.7e-63	k__Eukaryota;p__Apicomplexa;c__Conoidasida;o__Eucoccidiorida;f__Cryptosporidiidae;g__Cryptosporidium
W2_314173	KAH8740636.1	99.6	2.2e-141	k__Eukaryota;p__Apicomplexa;c__Conoidasida;o__Eucoccidiorida;f__Cryptosporidiidae;g__Cryptosporidium
W2_315556	KAH8738738.1	100	3e-43	k__Eukaryota;p__Apicomplexa;c__Conoidasida;o__Eucoccidiorida;f__Cryptosporidiidae;g__Cryptosporidium
W2_316055	KAH8740778.1	100	6.8e-86	k__Eukaryota;p__Apicomplexa;c__Conoidasida;o__Eucoccidiorida;f__Cryptosporidiidae;g__Cryptosporidium
W2_317723	KAH8738606.1	100	4.5e-72	k__Eukaryota;p__Apicomplexa;c__Conoidasida;o__Eucoccidiorida;f__Cryptosporidiidae;g__Cryptosporidium
W2_319780	KAH8738525.1	100	9.5e-100	k__Eukaryota;p__Apicomplexa;c__Conoidasida;o__Eucoccidiorida;f__Cryptosporidiidae;g__Cryptosporidium
W2_320775	KAH8741596.1	99.6	1.7e-144	k__Eukaryota;p__Apicomplexa;c__Conoidasida;o__Eucoccidiorida;f__Cryptosporidiidae;g__Cryptosporidium
W2_321586	KAH8741424.1	100	4.8e-264	k__Eukaryota;p__Apicomplexa;c__Conoidasida;o__Eucoccidiorida;f__Cryptosporidiidae;g__Cryptosporidium
W2_323959	KAH8739446.1	99.2	2.1e-69	k__Eukaryota;p__Apicomplexa;c__Conoidasida;o__Eucoccidiorida;f__Cryptosporidiidae;g__Cryptosporidium
W2_328398	XP_627401.1	100	1.1e-46	k__Eukaryota;p__Apicomplexa;c__Conoidasida;o__Eucoccidiorida;f__Cryptosporidiidae;g__Cryptosporidium
W2_329901	KAH8738954.1	100	3.8e-78	k__Eukaryota;p__Apicomplexa;c__Conoidasida;o__Eucoccidiorida;f__Cryptosporidiidae;g__Cryptosporidium
W2_329921	KAH8741095.1	100	5.7e-76	k__Eukaryota;p__Apicomplexa;c__Conoidasida;o__Eucoccidiorida;f__Cryptosporidiidae;g__Cryptosporidium
W2_330358	KAH8740273.1	100	7.9e-82	k__Eukaryota;p__Apicomplexa;c__Conoidasida;o__Eucoccidiorida;f__Cryptosporidiidae;g__Cryptosporidium
W2_332851	KAH8740382.1	100	1.2e-122	k__Eukaryota;p__Apicomplexa;c__Conoidasida;o__Eucoccidiorida;f__Cryptosporidiidae;g__Cryptosporidium
W2_333512	KAH8738751.1	99.4	1.3e-98	k__Eukaryota;p__Apicomplexa;c__Conoidasida;o__Eucoccidiorida;f__Cryptosporidiidae;g__Cryptosporidium
W2_333857	KAH8739312.1	100	1.4e-40	k__Eukaryota;p__Apicomplexa;c__Conoidasida;o__Eucoccidiorida;f__Cryptosporidiidae;g__Cryptosporidium
W2_334457	KAH8740396.1	100	2.7e-44	k__Eukaryota;p__Apicomplexa;c__Conoidasida;o__Eucoccidiorida;f__Cryptosporidiidae;g__Cryptosporidium
W2_335980	KAH8741996.1	100	5.1e-47	k__Eukaryota;p__Apicomplexa;c__Conoidasida;o__Eucoccidiorida;f__Cryptosporidiidae;g__Cryptosporidium
W2_337063	KAH8741521.1	100	1.2e-82	k__Eukaryota;p__Apicomplexa;c__Conoidasida;o__Eucoccidiorida;f__Cryptosporidiidae;g__Cryptosporidium
W2_337163	KAH8738595.1	100	2.3e-127	k__Eukaryota;p__Apicomplexa;c__Conoidasida;o__Eucoccidiorida;f__Cryptosporidiidae;g__Cryptosporidium
W2_337934	KAH8739878.1	99.5	3.6e-107	k__Eukaryota;p__Apicomplexa;c__Conoidasida;o__Eucoccidiorida;f__Cryptosporidiidae;g__Cryptosporidium
W2_338033	KAH8739887.1	100	2.2e-133	k__Eukaryota;p__Apicomplexa;c__Conoidasida;o__Eucoccidiorida;f__Cryptosporidiidae;g__Cryptosporidium
W2_339372	KAH8740311.1	100	3e-147	k__Eukaryota;p__Apicomplexa;c__Conoidasida;o__Eucoccidiorida;f__Cryptosporidiidae;g__Cryptosporidium
W2_340181	KAH8740489.1	100	1.8e-197	k__Eukaryota;p__Apicomplexa;c__Conoidasida;o__Eucoccidiorida;f__Cryptosporidiidae;g__Cryptosporidium
W2_340947	KAH8739283.1	100	4.3e-55	k__Eukaryota;p__Apicomplexa;c__Conoidasida;o__Eucoccidiorida;f__Cryptosporidiidae;g__Cryptosporidium
W2_341188	KAH8739831.1	98.7	9e-116	k__Eukaryota;p__Apicomplexa;c__Conoidasida;o__Eucoccidiorida;f__Cryptosporidiidae;g__Cryptosporidium
W2_34135	KAH7650004.1	90.8	2.7e-56	k__Eukaryota;p__Apicomplexa;c__Conoidasida;o__Eucoccidiorida;f__Cryptosporidiidae;g__Cryptosporidium
W2_341573	KAH8739173.1	100	1.5e-136	k__Eukaryota;p__Apicomplexa;c__Conoidasida;o__Eucoccidiorida;f__Cryptosporidiidae;g__Cryptosporidium
W2_345096	KAH8740137.1	100	1.3e-37	k__Eukaryota;p__Apicomplexa;c__Conoidasida;o__Eucoccidiorida;f__Cryptosporidiidae;g__Cryptosporidium
W2_346019	KAH8741086.1	100	2.8e-105	k__Eukaryota;p__Apicomplexa;c__Conoidasida;o__Eucoccidiorida;f__Cryptosporidiidae;g__Cryptosporidium
W2_346111	KAH8741875.1	100	6e-96	k__Eukaryota;p__Apicomplexa;c__Conoidasida;o__Eucoccidiorida;f__Cryptosporidiidae;g__Cryptosporidium
W2_39685	KAH8739532.1	100	1.3e-220	k__Eukaryota;p__Apicomplexa;c__Conoidasida;o__Eucoccidiorida;f__Cryptosporidiidae;g__Cryptosporidium
W2_41005	KAH8740053.1	100	1.8e-92	k__Eukaryota;p__Apicomplexa;c__Conoidasida;o__Eucoccidiorida;f__Cryptosporidiidae;g__Cryptosporidium
W2_42527	KAH8740863.1	99.3	8.9e-71	k__Eukaryota;p__Apicomplexa;c__Conoidasida;o__Eucoccidiorida;f__Cryptosporidiidae;g__Cryptosporidium
W2_45764	XP_628208.1	100	3e-59	k__Eukaryota;p__Apicomplexa;c__Conoidasida;o__Eucoccidiorida;f__Cryptosporidiidae;g__Cryptosporidium
W2_48327	KAH8742143.1	100	1.2e-120	k__Eukaryota;p__Apicomplexa;c__Conoidasida;o__Eucoccidiorida;f__Cryptosporidiidae;g__Cryptosporidium
W2_49920	KAH8740071.1	100	1.4e-169	k__Eukaryota;p__Apicomplexa;c__Conoidasida;o__Eucoccidiorida;f__Cryptosporidiidae;g__Cryptosporidium
W2_53745	KAH8740647.1	99.6	3.5e-120	k__Eukaryota;p__Apicomplexa;c__Conoidasida;o__Eucoccidiorida;f__Cryptosporidiidae;g__Cryptosporidium
W2_5504	KAH8739028.1	100	3e-138	k__Eukaryota;p__Apicomplexa;c__Conoidasida;o__Eucoccidiorida;f__Cryptosporidiidae;g__Cryptosporidium
W2_57010	KAH8739459.1	100	2.7e-79	k__Eukaryota;p__Apicomplexa;c__Conoidasida;o__Eucoccidiorida;f__Cryptosporidiidae;g__Cryptosporidium
W2_57532	KAH8741224.1	100	8.8e-100	k__Eukaryota;p__Apicomplexa;c__Conoidasida;o__Eucoccidiorida;f__Cryptosporidiidae;g__Cryptosporidium
W2_60561	KAH8739275.1	100	1.5e-88	k__Eukaryota;p__Apicomplexa;c__Conoidasida;o__Eucoccidiorida;f__Cryptosporidiidae;g__Cryptosporidium
W2_61888	KAH8739683.1	100	8.7e-118	k__Eukaryota;p__Apicomplexa;c__Conoidasida;o__Eucoccidiorida;f__Cryptosporidiidae;g__Cryptosporidium
W2_65932	KAH8740848.1	100	4.2e-54	k__Eukaryota;p__Apicomplexa;c__Conoidasida;o__Eucoccidiorida;f__Cryptosporidiidae;g__Cryptosporidium
W2_69165	KAH8738647.1	100	4.6e-57	k__Eukaryota;p__Apicomplexa;c__Conoidasida;o__Eucoccidiorida;f__Cryptosporidiidae;g__Cryptosporidium
W2_70258	KAH8742104.1	100	1.2e-93	k__Eukaryota;p__Apicomplexa;c__Conoidasida;o__Eucoccidiorida;f__Cryptosporidiidae;g__Cryptosporidium
W2_71007	KAH8740310.1	100	3.3e-100	k__Eukaryota;p__Apicomplexa;c__Conoidasida;o__Eucoccidiorida;f__Cryptosporidiidae;g__Cryptosporidium
W2_71229	KAH8739303.1	100	6.6e-155	k__Eukaryota;p__Apicomplexa;c__Conoidasida;o__Eucoccidiorida;f__Cryptosporidiidae;g__Cryptosporidium
W2_75731	KAH8740617.1	100	8e-102	k__Eukaryota;p__Apicomplexa;c__Conoidasida;o__Eucoccidiorida;f__Cryptosporidiidae;g__Cryptosporidium
W2_76331	KAH8738793.1	99.6	1.9e-122	k__Eukaryota;p__Apicomplexa;c__Conoidasida;o__Eucoccidiorida;f__Cryptosporidiidae;g__Cryptosporidium
W2_7877	KAH8741805.1	99.2	8.2e-136	k__Eukaryota;p__Apicomplexa;c__Conoidasida;o__Eucoccidiorida;f__Cryptosporidiidae;g__Cryptosporidium
W2_83243	KAH8741859.1	100	4.9e-51	k__Eukaryota;p__Apicomplexa;c__Conoidasida;o__Eucoccidiorida;f__Cryptosporidiidae;g__Cryptosporidium
W2_84177	KAH8741621.1	100	6.4e-130	k__Eukaryota;p__Apicomplexa;c__Conoidasida;o__Eucoccidiorida;f__Cryptosporidiidae;g__Cryptosporidium
W2_85933	KAH8742021.1	100	5.4e-98	k__Eukaryota;p__Apicomplexa;c__Conoidasida;o__Eucoccidiorida;f__Cryptosporidiidae;g__Cryptosporidium
W2_86538	KAH8740078.1	100	3.9e-127	k__Eukaryota;p__Apicomplexa;c__Conoidasida;o__Eucoccidiorida;f__Cryptosporidiidae;g__Cryptosporidium
W2_87457	KAH8739078.1	100	1.7e-192	k__Eukaryota;p__Apicomplexa;c__Conoidasida;o__Eucoccidiorida;f__Cryptosporidiidae;g__Cryptosporidium
W2_8895	KAH8738676.1	100	9.1e-111	k__Eukaryota;p__Apicomplexa;c__Conoidasida;o__Eucoccidiorida;f__Cryptosporidiidae;g__Cryptosporidium
W2_90178	KAH8739594.1	99.6	2.9e-119	k__Eukaryota;p__Apicomplexa;c__Conoidasida;o__Eucoccidiorida;f__Cryptosporidiidae;g__Cryptosporidium
W2_93048	KAH7647438.1	100	1.7e-63	k__Eukaryota;p__Apicomplexa;c__Conoidasida;o__Eucoccidiorida;f__Cryptosporidiidae;g__Cryptosporidium
W2_94565	KAH8741660.1	100	7.6e-64	k__Eukaryota;p__Apicomplexa;c__Conoidasida;o__Eucoccidiorida;f__Cryptosporidiidae;g__Cryptosporidium
W2_97867	KAH8741906.1	99.5	7e-103	k__Eukaryota;p__Apicomplexa;c__Conoidasida;o__Eucoccidiorida;f__Cryptosporidiidae;g__Cryptosporidium
W2_99953	KAH7650009.1	100	2.8e-93	k__Eukaryota;p__Apicomplexa;c__Conoidasida;o__Eucoccidiorida;f__Cryptosporidiidae;g__Cryptosporidium
B1_10098	KAH8740745.1	100	1.1e-81	k__Eukaryota;p__Apicomplexa;c__Conoidasida;o__Eucoccidiorida;f__Cryptosporidiidae;g__Cryptosporidium
B1_10198	KAH8740072.1	100	6.5e-62	k__Eukaryota;p__Apicomplexa;c__Conoidasida;o__Eucoccidiorida;f__Cryptosporidiidae;g__Cryptosporidium
B1_10343	KAH8740552.1	97.3	1.3e-121	k__Eukaryota;p__Apicomplexa;c__Conoidasida;o__Eucoccidiorida;f__Cryptosporidiidae;g__Cryptosporidium
B1_10585	KAH8739344.1	100	3.6e-41	k__Eukaryota;p__Apicomplexa;c__Conoidasida;o__Eucoccidiorida;f__Cryptosporidiidae;g__Cryptosporidium
B1_10635	KAH8738731.1	100	4e-92	k__Eukaryota;p__Apicomplexa;c__Conoidasida;o__Eucoccidiorida;f__Cryptosporidiidae;g__Cryptosporidium
B1_10805	KAH8740148.1	100	6.6e-89	k__Eukaryota;p__Apicomplexa;c__Conoidasida;o__Eucoccidiorida;f__Cryptosporidiidae;g__Cryptosporidium
B1_10809	KAH8741767.1	97.5	5.7e-82	k__Eukaryota;p__Apicomplexa;c__Conoidasida;o__Eucoccidiorida;f__Cryptosporidiidae;g__Cryptosporidium
B1_1123	KAH8741383.1	100	5.3e-52	k__Eukaryota;p__Apicomplexa;c__Conoidasida;o__Eucoccidiorida;f__Cryptosporidiidae;g__Cryptosporidium
B1_11564	KAH8739353.1	100	4.3e-159	k__Eukaryota;p__Apicomplexa;c__Conoidasida;o__Eucoccidiorida;f__Cryptosporidiidae;g__Cryptosporidium
B1_11566	KAH8741296.1	100	3.6e-66	k__Eukaryota;p__Apicomplexa;c__Conoidasida;o__Eucoccidiorida;f__Cryptosporidiidae;g__Cryptosporidium
B1_11778	XP_626768.1	93.2	1.1e-84	k__Eukaryota;p__Apicomplexa;c__Conoidasida;o__Eucoccidiorida;f__Cryptosporidiidae;g__Cryptosporidium
B1_11922	KAH8740496.1	99.2	3.4e-64	k__Eukaryota;p__Apicomplexa;c__Conoidasida;o__Eucoccidiorida;f__Cryptosporidiidae;g__Cryptosporidium
B1_12047	KAH8741700.1	98	2.6e-48	k__Eukaryota;p__Apicomplexa;c__Conoidasida;o__Eucoccidiorida;f__Cryptosporidiidae;g__Cryptosporidium
B1_1231	KAH8739259.1	100	4e-106	k__Eukaryota;p__Apicomplexa;c__Conoidasida;o__Eucoccidiorida;f__Cryptosporidiidae;g__Cryptosporidium
B1_12328	KAH8741639.1	100	2e-137	k__Eukaryota;p__Apicomplexa;c__Conoidasida;o__Eucoccidiorida;f__Cryptosporidiidae;g__Cryptosporidium
B1_12506	KAH8741140.1	99.4	5.8e-96	k__Eukaryota;p__Apicomplexa;c__Conoidasida;o__Eucoccidiorida;f__Cryptosporidiidae;g__Cryptosporidium
B1_13028	KAH8741175.1	100	2.9e-110	k__Eukaryota;p__Apicomplexa;c__Conoidasida;o__Eucoccidiorida;f__Cryptosporidiidae;g__Cryptosporidium
B1_13071	KAH8741278.1	98.9	5.2e-92	k__Eukaryota;p__Apicomplexa;c__Conoidasida;o__Eucoccidiorida;f__Cryptosporidiidae;g__Cryptosporidium
B1_13587	KAH8739843.1	100	1.3e-81	k__Eukaryota;p__Apicomplexa;c__Conoidasida;o__Eucoccidiorida;f__Cryptosporidiidae;g__Cryptosporidium
B1_13726	XP_665229.1	100	9.5e-51	k__Eukaryota;p__Apicomplexa;c__Conoidasida;o__Eucoccidiorida;f__Cryptosporidiidae;g__Cryptosporidium
B1_1385	KAH8738743.1	100	1.9e-117	k__Eukaryota;p__Apicomplexa;c__Conoidasida;o__Eucoccidiorida;f__Cryptosporidiidae;g__Cryptosporidium
B1_1394	KAH8740660.1	100	1.3e-93	k__Eukaryota;p__Apicomplexa;c__Conoidasida;o__Eucoccidiorida;f__Cryptosporidiidae;g__Cryptosporidium
B1_13973	KAH8740833.1	99.4	4.9e-92	k__Eukaryota;p__Apicomplexa;c__Conoidasida;o__Eucoccidiorida;f__Cryptosporidiidae;g__Cryptosporidium
B1_14086	KAH8739230.1	100	2.4e-97	k__Eukaryota;p__Apicomplexa;c__Conoidasida;o__Eucoccidiorida;f__Cryptosporidiidae;g__Cryptosporidium
B1_14141	KAH8738646.1	100	1.5e-85	k__Eukaryota;p__Apicomplexa;c__Conoidasida;o__Eucoccidiorida;f__Cryptosporidiidae;g__Cryptosporidium
B1_14211	KAH8739076.1	100	1.5e-108	k__Eukaryota;p__Apicomplexa;c__Conoidasida;o__Eucoccidiorida;f__Cryptosporidiidae;g__Cryptosporidium
B1_2307	KAH8738503.1	100	3.3e-48	k__Eukaryota;p__Apicomplexa;c__Conoidasida;o__Eucoccidiorida;f__Cryptosporidiidae;g__Cryptosporidium
B1_2323	KAH8738699.1	100	8.7e-208	k__Eukaryota;p__Apicomplexa;c__Conoidasida;o__Eucoccidiorida;f__Cryptosporidiidae;g__Cryptosporidium
B1_2409	KAH8741344.1	100	6.7e-164	k__Eukaryota;p__Apicomplexa;c__Conoidasida;o__Eucoccidiorida;f__Cryptosporidiidae;g__Cryptosporidium
B1_2460	KAH8738990.1	100	3.2e-73	k__Eukaryota;p__Apicomplexa;c__Conoidasida;o__Eucoccidiorida;f__Cryptosporidiidae;g__Cryptosporidium
B1_3116	KAH8739861.1	100	9.7e-91	k__Eukaryota;p__Apicomplexa;c__Conoidasida;o__Eucoccidiorida;f__Cryptosporidiidae;g__Cryptosporidium
B1_3562	KAH8740280.1	99.4	4e-97	k__Eukaryota;p__Apicomplexa;c__Conoidasida;o__Eucoccidiorida;f__Cryptosporidiidae;g__Cryptosporidium
B1_3833	KAH8741142.1	100	1.7e-84	k__Eukaryota;p__Apicomplexa;c__Conoidasida;o__Eucoccidiorida;f__Cryptosporidiidae;g__Cryptosporidium
B1_4343	KAH8740572.1	99.5	3.3e-111	k__Eukaryota;p__Apicomplexa;c__Conoidasida;o__Eucoccidiorida;f__Cryptosporidiidae;g__Cryptosporidium
B1_4353	KAH8741191.1	100	8.3e-50	k__Eukaryota;p__Apicomplexa;c__Conoidasida;o__Eucoccidiorida;f__Cryptosporidiidae;g__Cryptosporidium
B1_4826	KAH8741310.1	100	3.8e-92	k__Eukaryota;p__Apicomplexa;c__Conoidasida;o__Eucoccidiorida;f__Cryptosporidiidae;g__Cryptosporidium
B1_5375	KAH8741214.1	98.2	3e-124	k__Eukaryota;p__Apicomplexa;c__Conoidasida;o__Eucoccidiorida;f__Cryptosporidiidae;g__Cryptosporidium
B1_5638	KAH8740573.1	100	3.7e-116	k__Eukaryota;p__Apicomplexa;c__Conoidasida;o__Eucoccidiorida;f__Cryptosporidiidae;g__Cryptosporidium
B1_6072	KAH8739203.1	100	8.4e-60	k__Eukaryota;p__Apicomplexa;c__Conoidasida;o__Eucoccidiorida;f__Cryptosporidiidae;g__Cryptosporidium
B1_6255	KAH8740983.1	99.4	6.8e-49	k__Eukaryota;p__Apicomplexa;c__Conoidasida;o__Eucoccidiorida;f__Cryptosporidiidae;g__Cryptosporidium
B1_6283	KAH8740878.1	100	1.6e-45	k__Eukaryota;p__Apicomplexa;c__Conoidasida;o__Eucoccidiorida;f__Cryptosporidiidae;g__Cryptosporidium
B1_6365	KAH8739710.1	100	7.3e-39	k__Eukaryota;p__Apicomplexa;c__Conoidasida;o__Eucoccidiorida;f__Cryptosporidiidae;g__Cryptosporidium
B1_6492	KAH8739659.1	100	2.9e-37	k__Eukaryota;p__Apicomplexa;c__Conoidasida;o__Eucoccidiorida;f__Cryptosporidiidae;g__Cryptosporidium
B1_6655	KAH8741613.1	100	2.3e-104	k__Eukaryota;p__Apicomplexa;c__Conoidasida;o__Eucoccidiorida;f__Cryptosporidiidae;g__Cryptosporidium
B1_6700	KAH8739732.1	100	3.6e-52	k__Eukaryota;p__Apicomplexa;c__Conoidasida;o__Eucoccidiorida;f__Cryptosporidiidae;g__Cryptosporidium
B1_6940	XP_667910.1	80.4	5.4e-87	k__Eukaryota;p__Apicomplexa;c__Conoidasida;o__Eucoccidiorida;f__Cryptosporidiidae;g__Cryptosporidium
B1_7126	KAH8741198.1	100	2.4e-106	k__Eukaryota;p__Apicomplexa;c__Conoidasida;o__Eucoccidiorida;f__Cryptosporidiidae;g__Cryptosporidium
B1_7317	KAH8738995.1	100	1.4e-47	k__Eukaryota;p__Apicomplexa;c__Conoidasida;o__Eucoccidiorida;f__Cryptosporidiidae;g__Cryptosporidium
B1_7332	KAH8740695.1	100	1.2e-156	k__Eukaryota;p__Apicomplexa;c__Conoidasida;o__Eucoccidiorida;f__Cryptosporidiidae;g__Cryptosporidium
B1_7341	KAH8741485.1	100	1.4e-106	k__Eukaryota;p__Apicomplexa;c__Conoidasida;o__Eucoccidiorida;f__Cryptosporidiidae;g__Cryptosporidium
B1_7870	KAH8741493.1	100	1e-84	k__Eukaryota;p__Apicomplexa;c__Conoidasida;o__Eucoccidiorida;f__Cryptosporidiidae;g__Cryptosporidium
B1_7992	KAH8740127.1	100	3.2e-65	k__Eukaryota;p__Apicomplexa;c__Conoidasida;o__Eucoccidiorida;f__Cryptosporidiidae;g__Cryptosporidium
B1_8847	KAH8742056.1	100	6.4e-72	k__Eukaryota;p__Apicomplexa;c__Conoidasida;o__Eucoccidiorida;f__Cryptosporidiidae;g__Cryptosporidium
B1_8914	KAH8741155.1	100	7.7e-44	k__Eukaryota;p__Apicomplexa;c__Conoidasida;o__Eucoccidiorida;f__Cryptosporidiidae;g__Cryptosporidium
B1_9339	KAH8741848.1	100	6.5e-115	k__Eukaryota;p__Apicomplexa;c__Conoidasida;o__Eucoccidiorida;f__Cryptosporidiidae;g__Cryptosporidium
B1_9493	KAH8740668.1	100	1e-104	k__Eukaryota;p__Apicomplexa;c__Conoidasida;o__Eucoccidiorida;f__Cryptosporidiidae;g__Cryptosporidium
B1_9796	KAH8740446.1	100	3.2e-111	k__Eukaryota;p__Apicomplexa;c__Conoidasida;o__Eucoccidiorida;f__Cryptosporidiidae;g__Cryptosporidium
B1_9946	KAH8739584.1	99.4	1.1e-94	k__Eukaryota;p__Apicomplexa;c__Conoidasida;o__Eucoccidiorida;f__Cryptosporidiidae;g__Cryptosporidium
W2_124368	XP_013251358.1	81.8	5.6e-44	k__Eukaryota;p__Apicomplexa;c__Conoidasida;o__Eucoccidiorida;f__Eimeriidae;g__Eimeria
W2_125050	XP_013435899.1	90	7.6e-39	k__Eukaryota;p__Apicomplexa;c__Conoidasida;o__Eucoccidiorida;f__Eimeriidae;g__Eimeria
W2_230120	XP_013227871.1	95.7	9.5e-57	k__Eukaryota;p__Apicomplexa;c__Conoidasida;o__Eucoccidiorida;f__Eimeriidae;g__Eimeria
W2_250253	XP_013437290.1	83.6	1.5e-54	k__Eukaryota;p__Apicomplexa;c__Conoidasida;o__Eucoccidiorida;f__Eimeriidae;g__Eimeria
W2_306538	XP_013233909.1	90.2	8.4e-36	k__Eukaryota;p__Apicomplexa;c__Conoidasida;o__Eucoccidiorida;f__Eimeriidae;g__Eimeria
B1_2102	XP_013253341.1	83.7	1.3e-58	k__Eukaryota;p__Apicomplexa;c__Conoidasida;o__Eucoccidiorida;f__Eimeriidae;g__Eimeria
B1_5148	CDJ46321.1	81.9	1.3e-32	k__Eukaryota;p__Apicomplexa;c__Conoidasida;o__Eucoccidiorida;f__Eimeriidae;g__Eimeria
B2_11180	XP_013334679.1	84.4	1.2e-50	k__Eukaryota;p__Apicomplexa;c__Conoidasida;o__Eucoccidiorida;f__Eimeriidae;g__Eimeria
B2_11816	XP_013352456.1	83.3	1.2e-40	k__Eukaryota;p__Apicomplexa;c__Conoidasida;o__Eucoccidiorida;f__Eimeriidae;g__Eimeria
B2_13177	XP_013439060.1	84.4	1e-63	k__Eukaryota;p__Apicomplexa;c__Conoidasida;o__Eucoccidiorida;f__Eimeriidae;g__Eimeria
B2_14534	XP_013229980.1	88	2.6e-55	k__Eukaryota;p__Apicomplexa;c__Conoidasida;o__Eucoccidiorida;f__Eimeriidae;g__Eimeria
B2_14860	CDI74484.1	97.8	9.4e-126	k__Eukaryota;p__Apicomplexa;c__Conoidasida;o__Eucoccidiorida;f__Eimeriidae;g__Eimeria
B2_15125	XP_013231646.1	80	2.1e-26	k__Eukaryota;p__Apicomplexa;c__Conoidasida;o__Eucoccidiorida;f__Eimeriidae;g__Eimeria
B2_1563	XP_013229005.1	97.3	2.8e-54	k__Eukaryota;p__Apicomplexa;c__Conoidasida;o__Eucoccidiorida;f__Eimeriidae;g__Eimeria
B2_18149	XP_013432494.1	90.6	1.1e-90	k__Eukaryota;p__Apicomplexa;c__Conoidasida;o__Eucoccidiorida;f__Eimeriidae;g__Eimeria
B2_18772	XP_013251013.1	89.2	3.8e-87	k__Eukaryota;p__Apicomplexa;c__Conoidasida;o__Eucoccidiorida;f__Eimeriidae;g__Eimeria
B2_22332	XP_013249097.1	79.5	4.8e-45	k__Eukaryota;p__Apicomplexa;c__Conoidasida;o__Eucoccidiorida;f__Eimeriidae;g__Eimeria
B2_2375	XP_013336352.1	81.4	1.3e-95	k__Eukaryota;p__Apicomplexa;c__Conoidasida;o__Eucoccidiorida;f__Eimeriidae;g__Eimeria
B2_4357	XP_013229821.1	93.3	7.5e-86	k__Eukaryota;p__Apicomplexa;c__Conoidasida;o__Eucoccidiorida;f__Eimeriidae;g__Eimeria
B2_5949	XP_013233154.1	94.9	9.8e-55	k__Eukaryota;p__Apicomplexa;c__Conoidasida;o__Eucoccidiorida;f__Eimeriidae;g__Eimeria
B2_6633	UDM59931.1	97.1	6e-47	k__Eukaryota;p__Apicomplexa;c__Conoidasida;o__Eucoccidiorida;f__Eimeriidae;g__Eimeria
B2_7523	XP_013250644.1	85.9	3e-102	k__Eukaryota;p__Apicomplexa;c__Conoidasida;o__Eucoccidiorida;f__Eimeriidae;g__Eimeria
B2_7923	AOX48592.1	97.1	3.7e-125	k__Eukaryota;p__Apicomplexa;c__Conoidasida;o__Eucoccidiorida;f__Eimeriidae;g__Eimeria
B4_100062	XP_013232562.1	88.5	6.7e-42	k__Eukaryota;p__Apicomplexa;c__Conoidasida;o__Eucoccidiorida;f__Eimeriidae;g__Eimeria
B4_100297	CDI84909.1	81.4	1e-33	k__Eukaryota;p__Apicomplexa;c__Conoidasida;o__Eucoccidiorida;f__Eimeriidae;g__Eimeria
B4_100329	XP_013335328.1	93.8	4e-34	k__Eukaryota;p__Apicomplexa;c__Conoidasida;o__Eucoccidiorida;f__Eimeriidae;g__Eimeria
B4_101681	XP_013250998.1	78.7	7.8e-30	k__Eukaryota;p__Apicomplexa;c__Conoidasida;o__Eucoccidiorida;f__Eimeriidae;g__Eimeria
B4_102477	XP_013229199.1	91	2.2e-42	k__Eukaryota;p__Apicomplexa;c__Conoidasida;o__Eucoccidiorida;f__Eimeriidae;g__Eimeria
B4_103370	XP_013334140.1	90.8	3.2e-69	k__Eukaryota;p__Apicomplexa;c__Conoidasida;o__Eucoccidiorida;f__Eimeriidae;g__Eimeria
B4_104204	XP_013440625.1	84.9	8.7e-68	k__Eukaryota;p__Apicomplexa;c__Conoidasida;o__Eucoccidiorida;f__Eimeriidae;g__Eimeria
B4_104205	CDI80420.1	86.7	2.2e-44	k__Eukaryota;p__Apicomplexa;c__Conoidasida;o__Eucoccidiorida;f__Eimeriidae;g__Eimeria
B4_10454	CDI87445.1	93	1.5e-109	k__Eukaryota;p__Apicomplexa;c__Conoidasida;o__Eucoccidiorida;f__Eimeriidae;g__Eimeria
B4_10456	XP_013230663.1	81.7	9e-252	k__Eukaryota;p__Apicomplexa;c__Conoidasida;o__Eucoccidiorida;f__Eimeriidae;g__Eimeria
B4_105159	XP_013234138.1	82.1	2.2e-41	k__Eukaryota;p__Apicomplexa;c__Conoidasida;o__Eucoccidiorida;f__Eimeriidae;g__Eimeria
B4_105427	XP_013249924.1	97.8	2.1e-44	k__Eukaryota;p__Apicomplexa;c__Conoidasida;o__Eucoccidiorida;f__Eimeriidae;g__Eimeria
B4_106225	CDI73763.1	90	1.2e-46	k__Eukaryota;p__Apicomplexa;c__Conoidasida;o__Eucoccidiorida;f__Eimeriidae;g__Eimeria
B4_106497	XP_013233546.1	98.1	3e-50	k__Eukaryota;p__Apicomplexa;c__Conoidasida;o__Eucoccidiorida;f__Eimeriidae;g__Eimeria
B4_10871	XP_013434018.1	88.9	3.7e-45	k__Eukaryota;p__Apicomplexa;c__Conoidasida;o__Eucoccidiorida;f__Eimeriidae;g__Eimeria
B4_11136	XP_013439850.1	68	5.2e-23	k__Eukaryota;p__Apicomplexa;c__Conoidasida;o__Eucoccidiorida;f__Eimeriidae;g__Eimeria
B4_11553	CDI76607.1	84	4.8e-39	k__Eukaryota;p__Apicomplexa;c__Conoidasida;o__Eucoccidiorida;f__Eimeriidae;g__Eimeria
B4_11730	XP_013434970.1	95.1	1.2e-146	k__Eukaryota;p__Apicomplexa;c__Conoidasida;o__Eucoccidiorida;f__Eimeriidae;g__Eimeria
B4_12977	XP_013437840.1	86	2.3e-42	k__Eukaryota;p__Apicomplexa;c__Conoidasida;o__Eucoccidiorida;f__Eimeriidae;g__Eimeria
B4_13613	XP_013335634.1	94.3	1.6e-41	k__Eukaryota;p__Apicomplexa;c__Conoidasida;o__Eucoccidiorida;f__Eimeriidae;g__Eimeria
B4_1379	XP_013252005.1	78.9	1.3e-40	k__Eukaryota;p__Apicomplexa;c__Conoidasida;o__Eucoccidiorida;f__Eimeriidae;g__Eimeria
B4_14232	XP_013357164.1	87.9	8.7e-10	k__Eukaryota;p__Apicomplexa;c__Conoidasida;o__Eucoccidiorida;f__Eimeriidae;g__Eimeria
B4_1450	XP_013439375.1	91.9	1.9e-54	k__Eukaryota;p__Apicomplexa;c__Conoidasida;o__Eucoccidiorida;f__Eimeriidae;g__Eimeria
B4_15222	CDI84782.1	92.9	2.4e-36	k__Eukaryota;p__Apicomplexa;c__Conoidasida;o__Eucoccidiorida;f__Eimeriidae;g__Eimeria
B4_1554	XP_013246946.1	94.9	2.3e-92	k__Eukaryota;p__Apicomplexa;c__Conoidasida;o__Eucoccidiorida;f__Eimeriidae;g__Eimeria
B4_1555	XP_013434282.1	99.3	2.1e-78	k__Eukaryota;p__Apicomplexa;c__Conoidasida;o__Eucoccidiorida;f__Eimeriidae;g__Eimeria
B4_15966	XP_013253257.1	89.7	7.9e-39	k__Eukaryota;p__Apicomplexa;c__Conoidasida;o__Eucoccidiorida;f__Eimeriidae;g__Eimeria
B4_16343	XP_013233590.1	70.7	5.5e-192	k__Eukaryota;p__Apicomplexa;c__Conoidasida;o__Eucoccidiorida;f__Eimeriidae;g__Eimeria
B4_16346	CDI74432.1	90.1	3.7e-38	k__Eukaryota;p__Apicomplexa;c__Conoidasida;o__Eucoccidiorida;f__Eimeriidae;g__Eimeria
B4_17006	CDJ53565.1	89.1	2.1e-131	k__Eukaryota;p__Apicomplexa;c__Conoidasida;o__Eucoccidiorida;f__Eimeriidae;g__Eimeria
B4_17009	CDI86937.1	90.9	6.8e-77	k__Eukaryota;p__Apicomplexa;c__Conoidasida;o__Eucoccidiorida;f__Eimeriidae;g__Eimeria
B4_18694	CDJ50806.1	98.8	3.4e-36	k__Eukaryota;p__Apicomplexa;c__Conoidasida;o__Eucoccidiorida;f__Eimeriidae;g__Eimeria
B4_18873	CDI74554.1	92.2	1.2e-39	k__Eukaryota;p__Apicomplexa;c__Conoidasida;o__Eucoccidiorida;f__Eimeriidae;g__Eimeria
B4_18962	XP_013235763.1	85	5.5e-159	k__Eukaryota;p__Apicomplexa;c__Conoidasida;o__Eucoccidiorida;f__Eimeriidae;g__Eimeria
B4_19053	XP_013433773.1	94.1	1.2e-101	k__Eukaryota;p__Apicomplexa;c__Conoidasida;o__Eucoccidiorida;f__Eimeriidae;g__Eimeria
B4_19103	XP_013229073.1	74.3	7.8e-37	k__Eukaryota;p__Apicomplexa;c__Conoidasida;o__Eucoccidiorida;f__Eimeriidae;g__Eimeria
B4_19163	XP_013433768.1	82.5	1.6e-108	k__Eukaryota;p__Apicomplexa;c__Conoidasida;o__Eucoccidiorida;f__Eimeriidae;g__Eimeria
B4_19410	XP_013336986.1	75	2.1e-53	k__Eukaryota;p__Apicomplexa;c__Conoidasida;o__Eucoccidiorida;f__Eimeriidae;g__Eimeria
B4_1965	XP_013438132.1	82.4	4.3e-15	k__Eukaryota;p__Apicomplexa;c__Conoidasida;o__Eucoccidiorida;f__Eimeriidae;g__Eimeria
B4_19760	CDJ49842.1	78.9	1e-92	k__Eukaryota;p__Apicomplexa;c__Conoidasida;o__Eucoccidiorida;f__Eimeriidae;g__Eimeria
B4_19866	AET50850.1	100	4.3e-36	k__Eukaryota;p__Apicomplexa;c__Conoidasida;o__Eucoccidiorida;f__Eimeriidae;g__Eimeria
B4_19996	XP_013232134.1	83.8	3.2e-43	k__Eukaryota;p__Apicomplexa;c__Conoidasida;o__Eucoccidiorida;f__Eimeriidae;g__Eimeria
B4_20286	XP_013333557.1	57.5	4.2e-44	k__Eukaryota;p__Apicomplexa;c__Conoidasida;o__Eucoccidiorida;f__Eimeriidae;g__Eimeria
B4_20454	XP_013333883.1	95.2	9.3e-73	k__Eukaryota;p__Apicomplexa;c__Conoidasida;o__Eucoccidiorida;f__Eimeriidae;g__Eimeria
B4_20601	CDJ47208.1	96	2e-238	k__Eukaryota;p__Apicomplexa;c__Conoidasida;o__Eucoccidiorida;f__Eimeriidae;g__Eimeria
B4_20844	XP_013353858.1	95.3	2.9e-49	k__Eukaryota;p__Apicomplexa;c__Conoidasida;o__Eucoccidiorida;f__Eimeriidae;g__Eimeria
B4_21543	XP_013355263.1	83.1	3.6e-34	k__Eukaryota;p__Apicomplexa;c__Conoidasida;o__Eucoccidiorida;f__Eimeriidae;g__Eimeria
B4_22903	CDI79541.1	82.6	6.5e-173	k__Eukaryota;p__Apicomplexa;c__Conoidasida;o__Eucoccidiorida;f__Eimeriidae;g__Eimeria
B4_2323	XP_013337503.1	87	2e-136	k__Eukaryota;p__Apicomplexa;c__Conoidasida;o__Eucoccidiorida;f__Eimeriidae;g__Eimeria
B4_23808	XP_013252709.1	70.2	6.6e-106	k__Eukaryota;p__Apicomplexa;c__Conoidasida;o__Eucoccidiorida;f__Eimeriidae;g__Eimeria
B4_24039	CDJ50562.1	91.6	6.2e-41	k__Eukaryota;p__Apicomplexa;c__Conoidasida;o__Eucoccidiorida;f__Eimeriidae;g__Eimeria
B4_24149	XP_013336740.1	91.2	2.5e-40	k__Eukaryota;p__Apicomplexa;c__Conoidasida;o__Eucoccidiorida;f__Eimeriidae;g__Eimeria
B4_24720	XP_013435774.1	89.8	1.8e-21	k__Eukaryota;p__Apicomplexa;c__Conoidasida;o__Eucoccidiorida;f__Eimeriidae;g__Eimeria
B4_25092	XP_013231326.1	92.6	5.9e-40	k__Eukaryota;p__Apicomplexa;c__Conoidasida;o__Eucoccidiorida;f__Eimeriidae;g__Eimeria
B4_25174	XP_013440195.1	82.8	1.5e-272	k__Eukaryota;p__Apicomplexa;c__Conoidasida;o__Eucoccidiorida;f__Eimeriidae;g__Eimeria
B4_26242	XP_013228500.1	90.5	3.5e-42	k__Eukaryota;p__Apicomplexa;c__Conoidasida;o__Eucoccidiorida;f__Eimeriidae;g__Eimeria
B4_26598	XP_013336330.1	82.8	1.9e-52	k__Eukaryota;p__Apicomplexa;c__Conoidasida;o__Eucoccidiorida;f__Eimeriidae;g__Eimeria
B4_2676	XP_013230961.1	100	7.7e-72	k__Eukaryota;p__Apicomplexa;c__Conoidasida;o__Eucoccidiorida;f__Eimeriidae;g__Eimeria
B4_27161	XP_013336422.1	90.7	8e-35	k__Eukaryota;p__Apicomplexa;c__Conoidasida;o__Eucoccidiorida;f__Eimeriidae;g__Eimeria
B4_2718	XP_013253349.1	81.1	1.3e-06	k__Eukaryota;p__Apicomplexa;c__Conoidasida;o__Eucoccidiorida;f__Eimeriidae;g__Eimeria
B4_27336	XP_013434462.1	90.7	1.1e-44	k__Eukaryota;p__Apicomplexa;c__Conoidasida;o__Eucoccidiorida;f__Eimeriidae;g__Eimeria
B4_27355	CDJ48545.1	91.4	4.8e-46	k__Eukaryota;p__Apicomplexa;c__Conoidasida;o__Eucoccidiorida;f__Eimeriidae;g__Eimeria
B4_2741	XP_013356947.1	83.5	1.7e-13	k__Eukaryota;p__Apicomplexa;c__Conoidasida;o__Eucoccidiorida;f__Eimeriidae;g__Eimeria
B4_2742	XP_013253263.1	84.9	6.4e-09	k__Eukaryota;p__Apicomplexa;c__Conoidasida;o__Eucoccidiorida;f__Eimeriidae;g__Eimeria
B4_2750	XP_013231597.1	86.5	1e-22	k__Eukaryota;p__Apicomplexa;c__Conoidasida;o__Eucoccidiorida;f__Eimeriidae;g__Eimeria
B4_27989	XP_013350938.1	82.7	6.2e-35	k__Eukaryota;p__Apicomplexa;c__Conoidasida;o__Eucoccidiorida;f__Eimeriidae;g__Eimeria
B4_27990	XP_013230533.1	86.4	1.6e-44	k__Eukaryota;p__Apicomplexa;c__Conoidasida;o__Eucoccidiorida;f__Eimeriidae;g__Eimeria
B4_27991	XP_013333197.1	93	1.7e-66	k__Eukaryota;p__Apicomplexa;c__Conoidasida;o__Eucoccidiorida;f__Eimeriidae;g__Eimeria
B4_27994	XP_013252355.1	91.9	1.2e-40	k__Eukaryota;p__Apicomplexa;c__Conoidasida;o__Eucoccidiorida;f__Eimeriidae;g__Eimeria
B4_27995	CDI87080.1	92.8	4.2e-141	k__Eukaryota;p__Apicomplexa;c__Conoidasida;o__Eucoccidiorida;f__Eimeriidae;g__Eimeria
B4_30143	XP_013253250.1	99.1	1.6e-56	k__Eukaryota;p__Apicomplexa;c__Conoidasida;o__Eucoccidiorida;f__Eimeriidae;g__Eimeria
B4_30657	XP_013349744.1	98.2	4.7e-58	k__Eukaryota;p__Apicomplexa;c__Conoidasida;o__Eucoccidiorida;f__Eimeriidae;g__Eimeria
B4_30659	XP_013432645.1	92.1	2.4e-50	k__Eukaryota;p__Apicomplexa;c__Conoidasida;o__Eucoccidiorida;f__Eimeriidae;g__Eimeria
B4_3091	XP_013231222.1	51.8	9e-15	k__Eukaryota;p__Apicomplexa;c__Conoidasida;o__Eucoccidiorida;f__Eimeriidae;g__Eimeria
B4_32000	XP_013433729.1	94.1	1.9e-51	k__Eukaryota;p__Apicomplexa;c__Conoidasida;o__Eucoccidiorida;f__Eimeriidae;g__Eimeria
B4_32038	XP_013251265.1	97.7	1.1e-39	k__Eukaryota;p__Apicomplexa;c__Conoidasida;o__Eucoccidiorida;f__Eimeriidae;g__Eimeria
B4_32042	XP_037878442.1	76.1	2.2e-74	k__Eukaryota;p__Apicomplexa;c__Conoidasida;o__Eucoccidiorida;f__Eimeriidae;g__Eimeria
B4_32754	XP_013233775.1	90.4	1.6e-64	k__Eukaryota;p__Apicomplexa;c__Conoidasida;o__Eucoccidiorida;f__Eimeriidae;g__Eimeria
B4_32756	XP_013252272.1	86.5	2.1e-65	k__Eukaryota;p__Apicomplexa;c__Conoidasida;o__Eucoccidiorida;f__Eimeriidae;g__Eimeria
B4_32778	CDJ47210.1	80.5	9e-31	k__Eukaryota;p__Apicomplexa;c__Conoidasida;o__Eucoccidiorida;f__Eimeriidae;g__Eimeria
B4_33352	XP_013228879.1	94.5	2.8e-51	k__Eukaryota;p__Apicomplexa;c__Conoidasida;o__Eucoccidiorida;f__Eimeriidae;g__Eimeria
B4_33674	XP_013338046.1	94.2	2.3e-46	k__Eukaryota;p__Apicomplexa;c__Conoidasida;o__Eucoccidiorida;f__Eimeriidae;g__Eimeria
B4_34188	AQQ16568.1	88.2	1.1e-32	k__Eukaryota;p__Apicomplexa;c__Conoidasida;o__Eucoccidiorida;f__Eimeriidae;g__Eimeria
B4_34334	XP_013232220.1	88.1	3.5e-38	k__Eukaryota;p__Apicomplexa;c__Conoidasida;o__Eucoccidiorida;f__Eimeriidae;g__Eimeria
B4_34751	XP_037878487.1	94.3	4.5e-39	k__Eukaryota;p__Apicomplexa;c__Conoidasida;o__Eucoccidiorida;f__Eimeriidae;g__Eimeria
B4_34877	XP_013352801.1	81.4	2.7e-50	k__Eukaryota;p__Apicomplexa;c__Conoidasida;o__Eucoccidiorida;f__Eimeriidae;g__Eimeria
B4_34879	CDI86877.1	84.7	1.3e-35	k__Eukaryota;p__Apicomplexa;c__Conoidasida;o__Eucoccidiorida;f__Eimeriidae;g__Eimeria
B4_35008	XP_013357742.1	81.8	3.4e-32	k__Eukaryota;p__Apicomplexa;c__Conoidasida;o__Eucoccidiorida;f__Eimeriidae;g__Eimeria
B4_35564	CDI84787.1	83.7	5.5e-72	k__Eukaryota;p__Apicomplexa;c__Conoidasida;o__Eucoccidiorida;f__Eimeriidae;g__Eimeria
B4_35710	XP_013251773.1	100	2.2e-192	k__Eukaryota;p__Apicomplexa;c__Conoidasida;o__Eucoccidiorida;f__Eimeriidae;g__Eimeria
B4_35879	XP_013228644.1	82.1	2.3e-34	k__Eukaryota;p__Apicomplexa;c__Conoidasida;o__Eucoccidiorida;f__Eimeriidae;g__Eimeria
B4_36146	XP_013247767.1	97	9.3e-68	k__Eukaryota;p__Apicomplexa;c__Conoidasida;o__Eucoccidiorida;f__Eimeriidae;g__Eimeria
B4_36148	Q07051.1	98.7	1.4e-169	k__Eukaryota;p__Apicomplexa;c__Conoidasida;o__Eucoccidiorida;f__Eimeriidae;g__Eimeria
B4_36286	XP_013433583.1	88.8	5e-26	k__Eukaryota;p__Apicomplexa;c__Conoidasida;o__Eucoccidiorida;f__Eimeriidae;g__Eimeria
B4_36628	XP_013435120.1	93.8	1.3e-36	k__Eukaryota;p__Apicomplexa;c__Conoidasida;o__Eucoccidiorida;f__Eimeriidae;g__Eimeria
B4_36875	AYA72265.1	88.1	6.8e-84	k__Eukaryota;p__Apicomplexa;c__Conoidasida;o__Eucoccidiorida;f__Eimeriidae;g__Eimeria
B4_37134	XP_013433802.1	91.8	1.5e-82	k__Eukaryota;p__Apicomplexa;c__Conoidasida;o__Eucoccidiorida;f__Eimeriidae;g__Eimeria
B4_37303	CDJ45753.1	95.5	4.4e-40	k__Eukaryota;p__Apicomplexa;c__Conoidasida;o__Eucoccidiorida;f__Eimeriidae;g__Eimeria
B4_38104	CDI85198.1	96.8	1.4e-45	k__Eukaryota;p__Apicomplexa;c__Conoidasida;o__Eucoccidiorida;f__Eimeriidae;g__Eimeria
B4_3811	XP_013249857.1	96.5	0	k__Eukaryota;p__Apicomplexa;c__Conoidasida;o__Eucoccidiorida;f__Eimeriidae;g__Eimeria
B4_38536	XP_013433466.1	97.1	2.5e-49	k__Eukaryota;p__Apicomplexa;c__Conoidasida;o__Eucoccidiorida;f__Eimeriidae;g__Eimeria
B4_38537	CDI86765.1	92.7	8.9e-53	k__Eukaryota;p__Apicomplexa;c__Conoidasida;o__Eucoccidiorida;f__Eimeriidae;g__Eimeria
B4_38542	XP_013332625.1	83.9	1.3e-49	k__Eukaryota;p__Apicomplexa;c__Conoidasida;o__Eucoccidiorida;f__Eimeriidae;g__Eimeria
B4_39614	XP_013355541.1	82.6	1.4e-28	k__Eukaryota;p__Apicomplexa;c__Conoidasida;o__Eucoccidiorida;f__Eimeriidae;g__Eimeria
B4_39934	XP_013354887.1	80.6	5.7e-76	k__Eukaryota;p__Apicomplexa;c__Conoidasida;o__Eucoccidiorida;f__Eimeriidae;g__Eimeria
B4_40564	CDI74265.1	89.6	9.2e-40	k__Eukaryota;p__Apicomplexa;c__Conoidasida;o__Eucoccidiorida;f__Eimeriidae;g__Eimeria
B4_40566	XP_013234226.1	90.8	2.2e-62	k__Eukaryota;p__Apicomplexa;c__Conoidasida;o__Eucoccidiorida;f__Eimeriidae;g__Eimeria
B4_41288	XP_013228132.1	84.8	1.5e-41	k__Eukaryota;p__Apicomplexa;c__Conoidasida;o__Eucoccidiorida;f__Eimeriidae;g__Eimeria
B4_4208	CDJ53046.1	87.7	3.4e-30	k__Eukaryota;p__Apicomplexa;c__Conoidasida;o__Eucoccidiorida;f__Eimeriidae;g__Eimeria
B4_42349	CDI75549.1	91.1	5.3e-43	k__Eukaryota;p__Apicomplexa;c__Conoidasida;o__Eucoccidiorida;f__Eimeriidae;g__Eimeria
B4_42351	XP_013334789.1	100	2.7e-40	k__Eukaryota;p__Apicomplexa;c__Conoidasida;o__Eucoccidiorida;f__Eimeriidae;g__Eimeria
B4_42840	CDJ53494.1	92	1e-78	k__Eukaryota;p__Apicomplexa;c__Conoidasida;o__Eucoccidiorida;f__Eimeriidae;g__Eimeria
B4_42841	XP_013432924.1	93.8	2.3e-181	k__Eukaryota;p__Apicomplexa;c__Conoidasida;o__Eucoccidiorida;f__Eimeriidae;g__Eimeria
B4_42981	XP_013232948.1	89.3	4.9e-52	k__Eukaryota;p__Apicomplexa;c__Conoidasida;o__Eucoccidiorida;f__Eimeriidae;g__Eimeria
B4_43070	XP_013350586.1	88	1.1e-164	k__Eukaryota;p__Apicomplexa;c__Conoidasida;o__Eucoccidiorida;f__Eimeriidae;g__Eimeria
B4_43394	XP_013247086.1	88.1	3.5e-28	k__Eukaryota;p__Apicomplexa;c__Conoidasida;o__Eucoccidiorida;f__Eimeriidae;g__Eimeria
B4_43774	XP_013229738.1	94.6	1.6e-73	k__Eukaryota;p__Apicomplexa;c__Conoidasida;o__Eucoccidiorida;f__Eimeriidae;g__Eimeria
B4_4419	CDJ50549.1	88.8	7.5e-39	k__Eukaryota;p__Apicomplexa;c__Conoidasida;o__Eucoccidiorida;f__Eimeriidae;g__Eimeria
B4_4428	CDI75535.1	96.6	6.1e-41	k__Eukaryota;p__Apicomplexa;c__Conoidasida;o__Eucoccidiorida;f__Eimeriidae;g__Eimeria
B4_44284	XP_013357057.1	92.1	4.9e-52	k__Eukaryota;p__Apicomplexa;c__Conoidasida;o__Eucoccidiorida;f__Eimeriidae;g__Eimeria
B4_44520	XP_013234249.1	82.6	8.5e-18	k__Eukaryota;p__Apicomplexa;c__Conoidasida;o__Eucoccidiorida;f__Eimeriidae;g__Eimeria
B4_44652	ABA60893.1	87.4	7.1e-38	k__Eukaryota;p__Apicomplexa;c__Conoidasida;o__Eucoccidiorida;f__Eimeriidae;g__Eimeria
B4_44874	XP_013439068.1	87.4	1.7e-108	k__Eukaryota;p__Apicomplexa;c__Conoidasida;o__Eucoccidiorida;f__Eimeriidae;g__Eimeria
B4_45094	XP_013248067.1	89.8	5.1e-36	k__Eukaryota;p__Apicomplexa;c__Conoidasida;o__Eucoccidiorida;f__Eimeriidae;g__Eimeria
B4_45101	XP_013234028.1	90.1	3.8e-61	k__Eukaryota;p__Apicomplexa;c__Conoidasida;o__Eucoccidiorida;f__Eimeriidae;g__Eimeria
B4_45106	XP_013248066.1	97.5	9.9e-55	k__Eukaryota;p__Apicomplexa;c__Conoidasida;o__Eucoccidiorida;f__Eimeriidae;g__Eimeria
B4_45109	XP_013337240.1	90.1	3.3e-40	k__Eukaryota;p__Apicomplexa;c__Conoidasida;o__Eucoccidiorida;f__Eimeriidae;g__Eimeria
B4_45113	XP_013234030.1	91.4	2.5e-60	k__Eukaryota;p__Apicomplexa;c__Conoidasida;o__Eucoccidiorida;f__Eimeriidae;g__Eimeria
B4_45114	CDJ50938.1	95.9	3.2e-59	k__Eukaryota;p__Apicomplexa;c__Conoidasida;o__Eucoccidiorida;f__Eimeriidae;g__Eimeria
B4_45415	XP_013252963.1	90.8	1.4e-39	k__Eukaryota;p__Apicomplexa;c__Conoidasida;o__Eucoccidiorida;f__Eimeriidae;g__Eimeria
B4_46583	XP_013232368.1	93.9	5.1e-37	k__Eukaryota;p__Apicomplexa;c__Conoidasida;o__Eucoccidiorida;f__Eimeriidae;g__Eimeria
B4_47758	XP_013232791.1	92.4	4.5e-88	k__Eukaryota;p__Apicomplexa;c__Conoidasida;o__Eucoccidiorida;f__Eimeriidae;g__Eimeria
B4_48104	XP_013232020.1	97.7	3.8e-66	k__Eukaryota;p__Apicomplexa;c__Conoidasida;o__Eucoccidiorida;f__Eimeriidae;g__Eimeria
B4_48860	CDJ53539.1	87.4	6.3e-43	k__Eukaryota;p__Apicomplexa;c__Conoidasida;o__Eucoccidiorida;f__Eimeriidae;g__Eimeria
B4_50113	XP_013232015.1	87.1	2e-37	k__Eukaryota;p__Apicomplexa;c__Conoidasida;o__Eucoccidiorida;f__Eimeriidae;g__Eimeria
B4_50433	NP_852636.1	91.1	3.9e-81	k__Eukaryota;p__Apicomplexa;c__Conoidasida;o__Eucoccidiorida;f__Eimeriidae;g__Eimeria
B4_50822	CDJ48746.1	81.4	2.7e-249	k__Eukaryota;p__Apicomplexa;c__Conoidasida;o__Eucoccidiorida;f__Eimeriidae;g__Eimeria
B4_51056	XP_013356415.1	97.1	2.1e-70	k__Eukaryota;p__Apicomplexa;c__Conoidasida;o__Eucoccidiorida;f__Eimeriidae;g__Eimeria
B4_51064	CDI73823.1	94	8.1e-69	k__Eukaryota;p__Apicomplexa;c__Conoidasida;o__Eucoccidiorida;f__Eimeriidae;g__Eimeria
B4_51536	CDJ47118.1	84.1	2.5e-33	k__Eukaryota;p__Apicomplexa;c__Conoidasida;o__Eucoccidiorida;f__Eimeriidae;g__Eimeria
B4_51637	XP_013251849.1	87	9.9e-56	k__Eukaryota;p__Apicomplexa;c__Conoidasida;o__Eucoccidiorida;f__Eimeriidae;g__Eimeria
B4_51639	XP_013351106.1	88.4	3.9e-53	k__Eukaryota;p__Apicomplexa;c__Conoidasida;o__Eucoccidiorida;f__Eimeriidae;g__Eimeria
B4_51851	XP_013247830.1	92.5	3.5e-42	k__Eukaryota;p__Apicomplexa;c__Conoidasida;o__Eucoccidiorida;f__Eimeriidae;g__Eimeria
B4_51855	XP_013229513.1	80.2	3.6e-77	k__Eukaryota;p__Apicomplexa;c__Conoidasida;o__Eucoccidiorida;f__Eimeriidae;g__Eimeria
B4_52158	XP_013251067.1	89	8e-35	k__Eukaryota;p__Apicomplexa;c__Conoidasida;o__Eucoccidiorida;f__Eimeriidae;g__Eimeria
B4_53318	XP_013233851.1	87.2	1.2e-103	k__Eukaryota;p__Apicomplexa;c__Conoidasida;o__Eucoccidiorida;f__Eimeriidae;g__Eimeria
B4_5391	CDJ50411.1	81.2	4.5e-37	k__Eukaryota;p__Apicomplexa;c__Conoidasida;o__Eucoccidiorida;f__Eimeriidae;g__Eimeria
B4_54122	XP_013336494.1	62.5	3.9e-06	k__Eukaryota;p__Apicomplexa;c__Conoidasida;o__Eucoccidiorida;f__Eimeriidae;g__Eimeria
B4_54385	XP_013231895.1	98.8	3.6e-38	k__Eukaryota;p__Apicomplexa;c__Conoidasida;o__Eucoccidiorida;f__Eimeriidae;g__Eimeria
B4_55132	XP_013249832.1	95.5	6.5e-41	k__Eukaryota;p__Apicomplexa;c__Conoidasida;o__Eucoccidiorida;f__Eimeriidae;g__Eimeria
B4_55229	CDJ49901.1	95.6	6e-39	k__Eukaryota;p__Apicomplexa;c__Conoidasida;o__Eucoccidiorida;f__Eimeriidae;g__Eimeria
B4_55232	XP_013437823.1	86.2	1.5e-30	k__Eukaryota;p__Apicomplexa;c__Conoidasida;o__Eucoccidiorida;f__Eimeriidae;g__Eimeria
B4_55888	XP_013337307.1	74.3	4.3e-84	k__Eukaryota;p__Apicomplexa;c__Conoidasida;o__Eucoccidiorida;f__Eimeriidae;g__Eimeria
B4_56165	XP_013234229.1	93.8	2.6e-50	k__Eukaryota;p__Apicomplexa;c__Conoidasida;o__Eucoccidiorida;f__Eimeriidae;g__Eimeria
B4_56166	AGZ15732.1	77.1	2.1e-34	k__Eukaryota;p__Apicomplexa;c__Conoidasida;o__Eucoccidiorida;f__Eimeriidae;g__Eimeria
B4_56167	XP_013351682.1	85.7	4.5e-63	k__Eukaryota;p__Apicomplexa;c__Conoidasida;o__Eucoccidiorida;f__Eimeriidae;g__Eimeria
B4_56174	CDJ47727.1	88.1	4.8e-45	k__Eukaryota;p__Apicomplexa;c__Conoidasida;o__Eucoccidiorida;f__Eimeriidae;g__Eimeria
B4_56181	XP_013252754.1	84.7	5.9e-122	k__Eukaryota;p__Apicomplexa;c__Conoidasida;o__Eucoccidiorida;f__Eimeriidae;g__Eimeria
B4_56182	CDI75372.1	89.8	2.8e-37	k__Eukaryota;p__Apicomplexa;c__Conoidasida;o__Eucoccidiorida;f__Eimeriidae;g__Eimeria
B4_563	XP_013434276.1	86.6	1.5e-08	k__Eukaryota;p__Apicomplexa;c__Conoidasida;o__Eucoccidiorida;f__Eimeriidae;g__Eimeria
B4_56374	XP_013334933.1	98.9	2.1e-42	k__Eukaryota;p__Apicomplexa;c__Conoidasida;o__Eucoccidiorida;f__Eimeriidae;g__Eimeria
B4_56379	CDI73657.1	91.3	8.1e-42	k__Eukaryota;p__Apicomplexa;c__Conoidasida;o__Eucoccidiorida;f__Eimeriidae;g__Eimeria
B4_56705	XP_013232819.1	95.8	2.6e-44	k__Eukaryota;p__Apicomplexa;c__Conoidasida;o__Eucoccidiorida;f__Eimeriidae;g__Eimeria
B4_57047	XP_013437440.1	92.2	6.6e-48	k__Eukaryota;p__Apicomplexa;c__Conoidasida;o__Eucoccidiorida;f__Eimeriidae;g__Eimeria
B4_57224	XP_013247967.1	82.3	1e-129	k__Eukaryota;p__Apicomplexa;c__Conoidasida;o__Eucoccidiorida;f__Eimeriidae;g__Eimeria
B4_57465	NP_852647.1	81.2	1.5e-87	k__Eukaryota;p__Apicomplexa;c__Conoidasida;o__Eucoccidiorida;f__Eimeriidae;g__Eimeria
B4_58169	ANN46295.1	83.7	8.3e-33	k__Eukaryota;p__Apicomplexa;c__Conoidasida;o__Eucoccidiorida;f__Eimeriidae;g__Eimeria
B4_58280	XP_013227826.1	81.7	8.2e-43	k__Eukaryota;p__Apicomplexa;c__Conoidasida;o__Eucoccidiorida;f__Eimeriidae;g__Eimeria
B4_58742	XP_013246812.1	84.9	1.3e-13	k__Eukaryota;p__Apicomplexa;c__Conoidasida;o__Eucoccidiorida;f__Eimeriidae;g__Eimeria
B4_58859	XP_013433525.1	94.2	5.8e-66	k__Eukaryota;p__Apicomplexa;c__Conoidasida;o__Eucoccidiorida;f__Eimeriidae;g__Eimeria
B4_58862	XP_013231938.1	99.1	6.2e-289	k__Eukaryota;p__Apicomplexa;c__Conoidasida;o__Eucoccidiorida;f__Eimeriidae;g__Eimeria
B4_58883	XP_013253058.1	59.4	5.6e-84	k__Eukaryota;p__Apicomplexa;c__Conoidasida;o__Eucoccidiorida;f__Eimeriidae;g__Eimeria
B4_59664	XP_013333466.1	92.7	2.3e-67	k__Eukaryota;p__Apicomplexa;c__Conoidasida;o__Eucoccidiorida;f__Eimeriidae;g__Eimeria
B4_60909	XP_013232759.1	91	7e-35	k__Eukaryota;p__Apicomplexa;c__Conoidasida;o__Eucoccidiorida;f__Eimeriidae;g__Eimeria
B4_61059	XP_013438366.1	88.8	6.2e-33	k__Eukaryota;p__Apicomplexa;c__Conoidasida;o__Eucoccidiorida;f__Eimeriidae;g__Eimeria
B4_6180	CDJ51691.1	83.7	4.2e-35	k__Eukaryota;p__Apicomplexa;c__Conoidasida;o__Eucoccidiorida;f__Eimeriidae;g__Eimeria
B4_61967	XP_013335368.1	96.5	9.9e-40	k__Eukaryota;p__Apicomplexa;c__Conoidasida;o__Eucoccidiorida;f__Eimeriidae;g__Eimeria
B4_62015	XP_013235093.1	93.2	1.7e-53	k__Eukaryota;p__Apicomplexa;c__Conoidasida;o__Eucoccidiorida;f__Eimeriidae;g__Eimeria
B4_6339	XP_013439156.1	92.6	7.1e-42	k__Eukaryota;p__Apicomplexa;c__Conoidasida;o__Eucoccidiorida;f__Eimeriidae;g__Eimeria
B4_6420	CDJ51090.1	81.3	0	k__Eukaryota;p__Apicomplexa;c__Conoidasida;o__Eucoccidiorida;f__Eimeriidae;g__Eimeria
B4_64729	XP_013248343.1	82.1	2.4e-263	k__Eukaryota;p__Apicomplexa;c__Conoidasida;o__Eucoccidiorida;f__Eimeriidae;g__Eimeria
B4_6491	XP_013248171.1	87.6	5.1e-102	k__Eukaryota;p__Apicomplexa;c__Conoidasida;o__Eucoccidiorida;f__Eimeriidae;g__Eimeria
B4_65996	XP_037878468.1	83.2	4.4e-49	k__Eukaryota;p__Apicomplexa;c__Conoidasida;o__Eucoccidiorida;f__Eimeriidae;g__Eimeria
B4_66096	XP_013433200.1	86.4	4.4e-66	k__Eukaryota;p__Apicomplexa;c__Conoidasida;o__Eucoccidiorida;f__Eimeriidae;g__Eimeria
B4_66204	XP_013249246.1	84	7.9e-39	k__Eukaryota;p__Apicomplexa;c__Conoidasida;o__Eucoccidiorida;f__Eimeriidae;g__Eimeria
B4_66386	XP_013338036.1	91.9	1.1e-31	k__Eukaryota;p__Apicomplexa;c__Conoidasida;o__Eucoccidiorida;f__Eimeriidae;g__Eimeria
B4_66841	APU51312.1	93.1	1.2e-160	k__Eukaryota;p__Apicomplexa;c__Conoidasida;o__Eucoccidiorida;f__Eimeriidae;g__Eimeria
B4_67192	CDJ47117.1	92.5	3.2e-116	k__Eukaryota;p__Apicomplexa;c__Conoidasida;o__Eucoccidiorida;f__Eimeriidae;g__Eimeria
B4_6741	CDJ49958.1	94.5	1.2e-49	k__Eukaryota;p__Apicomplexa;c__Conoidasida;o__Eucoccidiorida;f__Eimeriidae;g__Eimeria
B4_6742	CDI76754.1	91.1	1.7e-72	k__Eukaryota;p__Apicomplexa;c__Conoidasida;o__Eucoccidiorida;f__Eimeriidae;g__Eimeria
B4_67582	XP_013251659.1	82.8	1.2e-31	k__Eukaryota;p__Apicomplexa;c__Conoidasida;o__Eucoccidiorida;f__Eimeriidae;g__Eimeria
B4_67740	XP_013228924.1	44	4.3e-57	k__Eukaryota;p__Apicomplexa;c__Conoidasida;o__Eucoccidiorida;f__Eimeriidae;g__Eimeria
B4_67851	XP_013438515.1	96.5	3.1e-40	k__Eukaryota;p__Apicomplexa;c__Conoidasida;o__Eucoccidiorida;f__Eimeriidae;g__Eimeria
B4_68002	CDI76390.1	94.7	1.6e-41	k__Eukaryota;p__Apicomplexa;c__Conoidasida;o__Eucoccidiorida;f__Eimeriidae;g__Eimeria
B4_68393	XP_013234865.1	88.6	1.3e-71	k__Eukaryota;p__Apicomplexa;c__Conoidasida;o__Eucoccidiorida;f__Eimeriidae;g__Eimeria
B4_69231	XP_013350037.1	87.9	3.4e-40	k__Eukaryota;p__Apicomplexa;c__Conoidasida;o__Eucoccidiorida;f__Eimeriidae;g__Eimeria
B4_70575	XP_013231595.1	79.6	9e-19	k__Eukaryota;p__Apicomplexa;c__Conoidasida;o__Eucoccidiorida;f__Eimeriidae;g__Eimeria
B4_70977	XP_013229028.1	82.2	4.8e-49	k__Eukaryota;p__Apicomplexa;c__Conoidasida;o__Eucoccidiorida;f__Eimeriidae;g__Eimeria
B4_71038	AET50609.1	92.7	4.1e-34	k__Eukaryota;p__Apicomplexa;c__Conoidasida;o__Eucoccidiorida;f__Eimeriidae;g__Eimeria
B4_71355	XP_013356959.1	96.8	2.9e-39	k__Eukaryota;p__Apicomplexa;c__Conoidasida;o__Eucoccidiorida;f__Eimeriidae;g__Eimeria
B4_71533	CDJ51855.1	97.7	4.2e-39	k__Eukaryota;p__Apicomplexa;c__Conoidasida;o__Eucoccidiorida;f__Eimeriidae;g__Eimeria
B4_7170	XP_013249861.1	93.2	1.3e-35	k__Eukaryota;p__Apicomplexa;c__Conoidasida;o__Eucoccidiorida;f__Eimeriidae;g__Eimeria
B4_71966	XP_013433146.1	84.1	1e-30	k__Eukaryota;p__Apicomplexa;c__Conoidasida;o__Eucoccidiorida;f__Eimeriidae;g__Eimeria
B4_72686	CDJ51052.1	98.9	1.5e-45	k__Eukaryota;p__Apicomplexa;c__Conoidasida;o__Eucoccidiorida;f__Eimeriidae;g__Eimeria
B4_73198	APU51313.1	89	5.5e-37	k__Eukaryota;p__Apicomplexa;c__Conoidasida;o__Eucoccidiorida;f__Eimeriidae;g__Eimeria
B4_73439	XP_013247736.1	80.7	3.4e-31	k__Eukaryota;p__Apicomplexa;c__Conoidasida;o__Eucoccidiorida;f__Eimeriidae;g__Eimeria
B4_73482	XP_013228657.1	100	7.9e-64	k__Eukaryota;p__Apicomplexa;c__Conoidasida;o__Eucoccidiorida;f__Eimeriidae;g__Eimeria
B4_73483	XP_013252838.1	98.4	1.3e-60	k__Eukaryota;p__Apicomplexa;c__Conoidasida;o__Eucoccidiorida;f__Eimeriidae;g__Eimeria
B4_74611	XP_013439298.1	87.8	1.1e-40	k__Eukaryota;p__Apicomplexa;c__Conoidasida;o__Eucoccidiorida;f__Eimeriidae;g__Eimeria
B4_74612	XP_013338357.1	92.6	1.4e-52	k__Eukaryota;p__Apicomplexa;c__Conoidasida;o__Eucoccidiorida;f__Eimeriidae;g__Eimeria
B4_75352	CDI73951.1	92.5	2.2e-37	k__Eukaryota;p__Apicomplexa;c__Conoidasida;o__Eucoccidiorida;f__Eimeriidae;g__Eimeria
B4_75429	XP_013439212.1	88.2	2.4e-51	k__Eukaryota;p__Apicomplexa;c__Conoidasida;o__Eucoccidiorida;f__Eimeriidae;g__Eimeria
B4_75433	XP_013247962.1	82.3	1.3e-166	k__Eukaryota;p__Apicomplexa;c__Conoidasida;o__Eucoccidiorida;f__Eimeriidae;g__Eimeria
B4_75434	P42789.1	92.8	6.7e-119	k__Eukaryota;p__Apicomplexa;c__Conoidasida;o__Eucoccidiorida;f__Eimeriidae;g__Eimeria
B4_75448	XP_013233010.1	81.9	5e-33	k__Eukaryota;p__Apicomplexa;c__Conoidasida;o__Eucoccidiorida;f__Eimeriidae;g__Eimeria
B4_75717	CDJ53925.1	87.2	3.2e-45	k__Eukaryota;p__Apicomplexa;c__Conoidasida;o__Eucoccidiorida;f__Eimeriidae;g__Eimeria
B4_75720	CDI85223.1	90.6	2.3e-85	k__Eukaryota;p__Apicomplexa;c__Conoidasida;o__Eucoccidiorida;f__Eimeriidae;g__Eimeria
B4_75721	XP_013248441.1	93.7	3.1e-45	k__Eukaryota;p__Apicomplexa;c__Conoidasida;o__Eucoccidiorida;f__Eimeriidae;g__Eimeria
B4_75739	XP_013435281.1	82.7	1.7e-52	k__Eukaryota;p__Apicomplexa;c__Conoidasida;o__Eucoccidiorida;f__Eimeriidae;g__Eimeria
B4_75754	XP_013229210.1	77.3	1.1e-56	k__Eukaryota;p__Apicomplexa;c__Conoidasida;o__Eucoccidiorida;f__Eimeriidae;g__Eimeria
B4_76684	XP_013252163.1	99.3	1.2e-79	k__Eukaryota;p__Apicomplexa;c__Conoidasida;o__Eucoccidiorida;f__Eimeriidae;g__Eimeria
B4_76685	XP_013229066.1	100	3.8e-128	k__Eukaryota;p__Apicomplexa;c__Conoidasida;o__Eucoccidiorida;f__Eimeriidae;g__Eimeria
B4_76801	XP_013234039.1	91.7	1.8e-161	k__Eukaryota;p__Apicomplexa;c__Conoidasida;o__Eucoccidiorida;f__Eimeriidae;g__Eimeria
B4_77669	CDJ53173.1	100	3.6e-226	k__Eukaryota;p__Apicomplexa;c__Conoidasida;o__Eucoccidiorida;f__Eimeriidae;g__Eimeria
B4_77937	CDI86597.1	85.2	1.3e-63	k__Eukaryota;p__Apicomplexa;c__Conoidasida;o__Eucoccidiorida;f__Eimeriidae;g__Eimeria
B4_77939	XP_013353403.1	82	5.6e-63	k__Eukaryota;p__Apicomplexa;c__Conoidasida;o__Eucoccidiorida;f__Eimeriidae;g__Eimeria
B4_77986	XP_013335503.1	84.3	1.2e-127	k__Eukaryota;p__Apicomplexa;c__Conoidasida;o__Eucoccidiorida;f__Eimeriidae;g__Eimeria
B4_78025	XP_013250693.1	92.8	1.8e-207	k__Eukaryota;p__Apicomplexa;c__Conoidasida;o__Eucoccidiorida;f__Eimeriidae;g__Eimeria
B4_78027	XP_013353348.1	94.5	5.9e-135	k__Eukaryota;p__Apicomplexa;c__Conoidasida;o__Eucoccidiorida;f__Eimeriidae;g__Eimeria
B4_78030	XP_013336894.1	93.6	8e-49	k__Eukaryota;p__Apicomplexa;c__Conoidasida;o__Eucoccidiorida;f__Eimeriidae;g__Eimeria
B4_78384	XP_013233964.1	90.6	1.9e-34	k__Eukaryota;p__Apicomplexa;c__Conoidasida;o__Eucoccidiorida;f__Eimeriidae;g__Eimeria
B4_78388	XP_013356756.1	98.9	9.5e-42	k__Eukaryota;p__Apicomplexa;c__Conoidasida;o__Eucoccidiorida;f__Eimeriidae;g__Eimeria
B4_78389	XP_013336935.1	92.9	1.7e-35	k__Eukaryota;p__Apicomplexa;c__Conoidasida;o__Eucoccidiorida;f__Eimeriidae;g__Eimeria
B4_78394	XP_013248121.1	83.9	1.8e-101	k__Eukaryota;p__Apicomplexa;c__Conoidasida;o__Eucoccidiorida;f__Eimeriidae;g__Eimeria
B4_78395	CDI75183.1	87.6	7.3e-183	k__Eukaryota;p__Apicomplexa;c__Conoidasida;o__Eucoccidiorida;f__Eimeriidae;g__Eimeria
B4_78897	XP_013229078.1	90.8	1.8e-41	k__Eukaryota;p__Apicomplexa;c__Conoidasida;o__Eucoccidiorida;f__Eimeriidae;g__Eimeria
B4_78898	CDJ53066.1	90.7	4.2e-43	k__Eukaryota;p__Apicomplexa;c__Conoidasida;o__Eucoccidiorida;f__Eimeriidae;g__Eimeria
B4_78900	XP_013440530.1	93.9	1.8e-54	k__Eukaryota;p__Apicomplexa;c__Conoidasida;o__Eucoccidiorida;f__Eimeriidae;g__Eimeria
B4_78903	XP_013252153.1	95.9	3.1e-44	k__Eukaryota;p__Apicomplexa;c__Conoidasida;o__Eucoccidiorida;f__Eimeriidae;g__Eimeria
B4_78906	XP_013252154.1	93.5	1e-42	k__Eukaryota;p__Apicomplexa;c__Conoidasida;o__Eucoccidiorida;f__Eimeriidae;g__Eimeria
B4_79405	XP_013356053.1	77.2	9.3e-89	k__Eukaryota;p__Apicomplexa;c__Conoidasida;o__Eucoccidiorida;f__Eimeriidae;g__Eimeria
B4_7971	XP_013229791.1	81.1	3.4e-227	k__Eukaryota;p__Apicomplexa;c__Conoidasida;o__Eucoccidiorida;f__Eimeriidae;g__Eimeria
B4_79729	CDI77276.1	81.4	2.6e-36	k__Eukaryota;p__Apicomplexa;c__Conoidasida;o__Eucoccidiorida;f__Eimeriidae;g__Eimeria
B4_7973	CDI85787.1	84.3	2.1e-106	k__Eukaryota;p__Apicomplexa;c__Conoidasida;o__Eucoccidiorida;f__Eimeriidae;g__Eimeria
B4_80096	XP_013250519.1	87	1.8e-81	k__Eukaryota;p__Apicomplexa;c__Conoidasida;o__Eucoccidiorida;f__Eimeriidae;g__Eimeria
B4_80451	CDI87262.1	81.1	1.6e-37	k__Eukaryota;p__Apicomplexa;c__Conoidasida;o__Eucoccidiorida;f__Eimeriidae;g__Eimeria
B4_80507	XP_013232436.1	96.3	5e-66	k__Eukaryota;p__Apicomplexa;c__Conoidasida;o__Eucoccidiorida;f__Eimeriidae;g__Eimeria
B4_83728	CDI81601.1	89.6	2.3e-50	k__Eukaryota;p__Apicomplexa;c__Conoidasida;o__Eucoccidiorida;f__Eimeriidae;g__Eimeria
B4_83836	CDI86962.1	82.5	4.3e-38	k__Eukaryota;p__Apicomplexa;c__Conoidasida;o__Eucoccidiorida;f__Eimeriidae;g__Eimeria
B4_83950	XP_013333521.1	92.6	4.1e-47	k__Eukaryota;p__Apicomplexa;c__Conoidasida;o__Eucoccidiorida;f__Eimeriidae;g__Eimeria
B4_83952	XP_013252452.1	82.9	3.8e-52	k__Eukaryota;p__Apicomplexa;c__Conoidasida;o__Eucoccidiorida;f__Eimeriidae;g__Eimeria
B4_84046	CDI80495.1	91.2	3.6e-33	k__Eukaryota;p__Apicomplexa;c__Conoidasida;o__Eucoccidiorida;f__Eimeriidae;g__Eimeria
B4_84224	XP_013231934.1	97.2	2.5e-148	k__Eukaryota;p__Apicomplexa;c__Conoidasida;o__Eucoccidiorida;f__Eimeriidae;g__Eimeria
B4_84234	XP_013231932.1	86.1	4.5e-48	k__Eukaryota;p__Apicomplexa;c__Conoidasida;o__Eucoccidiorida;f__Eimeriidae;g__Eimeria
B4_85119	XP_013350001.1	89.7	5.2e-37	k__Eukaryota;p__Apicomplexa;c__Conoidasida;o__Eucoccidiorida;f__Eimeriidae;g__Eimeria
B4_85281	XP_013336762.1	90.2	1.5e-65	k__Eukaryota;p__Apicomplexa;c__Conoidasida;o__Eucoccidiorida;f__Eimeriidae;g__Eimeria
B4_85736	CDI79168.1	94.1	4.9e-104	k__Eukaryota;p__Apicomplexa;c__Conoidasida;o__Eucoccidiorida;f__Eimeriidae;g__Eimeria
B4_85901	XP_013232112.1	81.1	1.6e-40	k__Eukaryota;p__Apicomplexa;c__Conoidasida;o__Eucoccidiorida;f__Eimeriidae;g__Eimeria
B4_85905	XP_013334939.1	84.4	1.9e-36	k__Eukaryota;p__Apicomplexa;c__Conoidasida;o__Eucoccidiorida;f__Eimeriidae;g__Eimeria
B4_86505	XP_013438442.1	86.9	5.4e-44	k__Eukaryota;p__Apicomplexa;c__Conoidasida;o__Eucoccidiorida;f__Eimeriidae;g__Eimeria
B4_86544	XP_013433294.1	82.1	3.7e-45	k__Eukaryota;p__Apicomplexa;c__Conoidasida;o__Eucoccidiorida;f__Eimeriidae;g__Eimeria
B4_86592	XP_013434072.1	94.4	1.9e-40	k__Eukaryota;p__Apicomplexa;c__Conoidasida;o__Eucoccidiorida;f__Eimeriidae;g__Eimeria
B4_87068	XP_037878478.1	88.4	4.1e-34	k__Eukaryota;p__Apicomplexa;c__Conoidasida;o__Eucoccidiorida;f__Eimeriidae;g__Eimeria
B4_87280	CDJ51426.1	82.7	7.2e-28	k__Eukaryota;p__Apicomplexa;c__Conoidasida;o__Eucoccidiorida;f__Eimeriidae;g__Eimeria
B4_87295	XP_013247793.1	80.8	3.8e-36	k__Eukaryota;p__Apicomplexa;c__Conoidasida;o__Eucoccidiorida;f__Eimeriidae;g__Eimeria
B4_87587	APY27181.1	91.6	3.2e-40	k__Eukaryota;p__Apicomplexa;c__Conoidasida;o__Eucoccidiorida;f__Eimeriidae;g__Eimeria
B4_87938	XP_013248958.1	81.8	6.8e-74	k__Eukaryota;p__Apicomplexa;c__Conoidasida;o__Eucoccidiorida;f__Eimeriidae;g__Eimeria
B4_87946	XP_013250361.1	94.1	2e-36	k__Eukaryota;p__Apicomplexa;c__Conoidasida;o__Eucoccidiorida;f__Eimeriidae;g__Eimeria
B4_87967	XP_013230121.1	98.1	0	k__Eukaryota;p__Apicomplexa;c__Conoidasida;o__Eucoccidiorida;f__Eimeriidae;g__Eimeria
B4_88202	XP_013249820.1	98.5	5.1e-63	k__Eukaryota;p__Apicomplexa;c__Conoidasida;o__Eucoccidiorida;f__Eimeriidae;g__Eimeria
B4_88205	XP_013248611.1	89	2.3e-33	k__Eukaryota;p__Apicomplexa;c__Conoidasida;o__Eucoccidiorida;f__Eimeriidae;g__Eimeria
B4_88562	XP_013434289.1	89.3	1.5e-164	k__Eukaryota;p__Apicomplexa;c__Conoidasida;o__Eucoccidiorida;f__Eimeriidae;g__Eimeria
B4_88730	CDI87290.1	93.9	2.3e-33	k__Eukaryota;p__Apicomplexa;c__Conoidasida;o__Eucoccidiorida;f__Eimeriidae;g__Eimeria
B4_88733	XP_013355058.1	90.6	2.4e-46	k__Eukaryota;p__Apicomplexa;c__Conoidasida;o__Eucoccidiorida;f__Eimeriidae;g__Eimeria
B4_89526	XP_013334461.1	84.4	2e-30	k__Eukaryota;p__Apicomplexa;c__Conoidasida;o__Eucoccidiorida;f__Eimeriidae;g__Eimeria
B4_8956	XP_013228334.1	100	2.4e-57	k__Eukaryota;p__Apicomplexa;c__Conoidasida;o__Eucoccidiorida;f__Eimeriidae;g__Eimeria
B4_89676	XP_013251450.1	96.3	4e-50	k__Eukaryota;p__Apicomplexa;c__Conoidasida;o__Eucoccidiorida;f__Eimeriidae;g__Eimeria
B4_89833	USH59365.1	97	9.2e-83	k__Eukaryota;p__Apicomplexa;c__Conoidasida;o__Eucoccidiorida;f__Eimeriidae;g__Eimeria
B4_90604	XP_013437172.1	77.6	2.5e-10	k__Eukaryota;p__Apicomplexa;c__Conoidasida;o__Eucoccidiorida;f__Eimeriidae;g__Eimeria
B4_91233	XP_013248629.1	87.6	1.2e-56	k__Eukaryota;p__Apicomplexa;c__Conoidasida;o__Eucoccidiorida;f__Eimeriidae;g__Eimeria
B4_91281	XP_013230788.1	86.6	1.5e-33	k__Eukaryota;p__Apicomplexa;c__Conoidasida;o__Eucoccidiorida;f__Eimeriidae;g__Eimeria
B4_91392	XP_013232025.1	87.7	1.8e-27	k__Eukaryota;p__Apicomplexa;c__Conoidasida;o__Eucoccidiorida;f__Eimeriidae;g__Eimeria
B4_91673	CDJ53564.1	81.3	2.4e-114	k__Eukaryota;p__Apicomplexa;c__Conoidasida;o__Eucoccidiorida;f__Eimeriidae;g__Eimeria
B4_91987	XP_037878502.1	86	3.9e-29	k__Eukaryota;p__Apicomplexa;c__Conoidasida;o__Eucoccidiorida;f__Eimeriidae;g__Eimeria
B4_92535	APU51314.1	83.7	7.2e-58	k__Eukaryota;p__Apicomplexa;c__Conoidasida;o__Eucoccidiorida;f__Eimeriidae;g__Eimeria
B4_92740	XP_013433220.1	90.1	1e-37	k__Eukaryota;p__Apicomplexa;c__Conoidasida;o__Eucoccidiorida;f__Eimeriidae;g__Eimeria
B4_92747	XP_013233966.1	83.5	8.5e-87	k__Eukaryota;p__Apicomplexa;c__Conoidasida;o__Eucoccidiorida;f__Eimeriidae;g__Eimeria
B4_92761	CDJ49085.1	75.5	5.6e-33	k__Eukaryota;p__Apicomplexa;c__Conoidasida;o__Eucoccidiorida;f__Eimeriidae;g__Eimeria
B4_93812	XP_013334176.1	88.8	1.6e-45	k__Eukaryota;p__Apicomplexa;c__Conoidasida;o__Eucoccidiorida;f__Eimeriidae;g__Eimeria
B4_94409	XP_013438561.1	87.9	1e-39	k__Eukaryota;p__Apicomplexa;c__Conoidasida;o__Eucoccidiorida;f__Eimeriidae;g__Eimeria
B4_95195	CDJ45921.1	90.7	1.4e-46	k__Eukaryota;p__Apicomplexa;c__Conoidasida;o__Eucoccidiorida;f__Eimeriidae;g__Eimeria
B4_9541	XP_013350530.1	97.6	1.6e-36	k__Eukaryota;p__Apicomplexa;c__Conoidasida;o__Eucoccidiorida;f__Eimeriidae;g__Eimeria
B4_95642	XP_013249685.1	89.6	2e-38	k__Eukaryota;p__Apicomplexa;c__Conoidasida;o__Eucoccidiorida;f__Eimeriidae;g__Eimeria
B4_95676	XP_013250868.1	86.6	2.3e-29	k__Eukaryota;p__Apicomplexa;c__Conoidasida;o__Eucoccidiorida;f__Eimeriidae;g__Eimeria
B4_95680	XP_013357663.1	86.4	2.9e-29	k__Eukaryota;p__Apicomplexa;c__Conoidasida;o__Eucoccidiorida;f__Eimeriidae;g__Eimeria
B4_95686	CDJ47273.1	83	8.2e-37	k__Eukaryota;p__Apicomplexa;c__Conoidasida;o__Eucoccidiorida;f__Eimeriidae;g__Eimeria
B4_95714	CDJ51540.1	80	1.7e-46	k__Eukaryota;p__Apicomplexa;c__Conoidasida;o__Eucoccidiorida;f__Eimeriidae;g__Eimeria
B4_96163	XP_013232120.1	98	1.3e-99	k__Eukaryota;p__Apicomplexa;c__Conoidasida;o__Eucoccidiorida;f__Eimeriidae;g__Eimeria
B4_96338	XP_013333506.1	89.3	2.5e-36	k__Eukaryota;p__Apicomplexa;c__Conoidasida;o__Eucoccidiorida;f__Eimeriidae;g__Eimeria
B4_96394	XP_013334736.1	92.9	2.6e-36	k__Eukaryota;p__Apicomplexa;c__Conoidasida;o__Eucoccidiorida;f__Eimeriidae;g__Eimeria
B4_96517	CDI75036.1	95.7	4.9e-57	k__Eukaryota;p__Apicomplexa;c__Conoidasida;o__Eucoccidiorida;f__Eimeriidae;g__Eimeria
B4_96588	XP_013251422.1	81.4	4.5e-27	k__Eukaryota;p__Apicomplexa;c__Conoidasida;o__Eucoccidiorida;f__Eimeriidae;g__Eimeria
B4_96666	XP_013246654.1	92.4	2.5e-242	k__Eukaryota;p__Apicomplexa;c__Conoidasida;o__Eucoccidiorida;f__Eimeriidae;g__Eimeria
B4_96678	XP_013432680.1	90.2	1.2e-99	k__Eukaryota;p__Apicomplexa;c__Conoidasida;o__Eucoccidiorida;f__Eimeriidae;g__Eimeria
B4_96679	XP_013227829.1	81.6	3.2e-38	k__Eukaryota;p__Apicomplexa;c__Conoidasida;o__Eucoccidiorida;f__Eimeriidae;g__Eimeria
B4_96761	XP_013338148.1	88.4	8.6e-35	k__Eukaryota;p__Apicomplexa;c__Conoidasida;o__Eucoccidiorida;f__Eimeriidae;g__Eimeria
B4_97017	XP_013228271.1	89.3	7.9e-34	k__Eukaryota;p__Apicomplexa;c__Conoidasida;o__Eucoccidiorida;f__Eimeriidae;g__Eimeria
B4_97067	CDI78904.1	90.1	2.9e-35	k__Eukaryota;p__Apicomplexa;c__Conoidasida;o__Eucoccidiorida;f__Eimeriidae;g__Eimeria
B4_97909	XP_037878712.1	97.8	7e-45	k__Eukaryota;p__Apicomplexa;c__Conoidasida;o__Eucoccidiorida;f__Eimeriidae;g__Eimeria
B4_98063	XP_013337269.1	92.5	2.5e-32	k__Eukaryota;p__Apicomplexa;c__Conoidasida;o__Eucoccidiorida;f__Eimeriidae;g__Eimeria
B4_98665	XP_013356418.1	79.4	1.9e-43	k__Eukaryota;p__Apicomplexa;c__Conoidasida;o__Eucoccidiorida;f__Eimeriidae;g__Eimeria
B4_98871	XP_013232865.1	93	1.6e-34	k__Eukaryota;p__Apicomplexa;c__Conoidasida;o__Eucoccidiorida;f__Eimeriidae;g__Eimeria
B4_99921	XP_013231514.1	83.5	0	k__Eukaryota;p__Apicomplexa;c__Conoidasida;o__Eucoccidiorida;f__Eimeriidae;g__Eimeria
N3_1053574	XP_001739976.1	95.7	4.2e-40	k__Eukaryota;p__Evosea;c__;o__Mastigamoebida;f__Entamoebidae;g__Entamoeba
N3_120783	BAN38786.1	98.9	1e-95	k__Eukaryota;p__Evosea;c__;o__Mastigamoebida;f__Entamoebidae;g__Entamoeba
N3_1244037	BAN37906.1	99.2	4.9e-71	k__Eukaryota;p__Evosea;c__;o__Mastigamoebida;f__Entamoebidae;g__Entamoeba
N3_185334	XP_008858207.1	90.5	2.5e-101	k__Eukaryota;p__Evosea;c__;o__Mastigamoebida;f__Entamoebidae;g__Entamoeba
N3_678052	EMD44564.1	92.8	3.9e-81	k__Eukaryota;p__Evosea;c__;o__Mastigamoebida;f__Entamoebidae;g__Entamoeba
N3_746258	XP_001734132.1	99.3	2.3e-72	k__Eukaryota;p__Evosea;c__;o__Mastigamoebida;f__Entamoebidae;g__Entamoeba
N3_841350	XP_650144.2	82.4	3.7e-85	k__Eukaryota;p__Evosea;c__;o__Mastigamoebida;f__Entamoebidae;g__Entamoeba
N3_954680	XP_652139.2	83.1	1.5e-53	k__Eukaryota;p__Evosea;c__;o__Mastigamoebida;f__Entamoebidae;g__Entamoeba
B2_11216	XP_001707471.2	100	3.9e-127	k__Eukaryota;p__Fornicata;c__;o__Diplomonadida;f__Hexamitidae;g__Giardia
B2_11282	EFO61486.1	97.5	9.8e-64	k__Eukaryota;p__Fornicata;c__;o__Diplomonadida;f__Hexamitidae;g__Giardia
B2_14945	EFO62128.1	86.6	1.1e-88	k__Eukaryota;p__Fornicata;c__;o__Diplomonadida;f__Hexamitidae;g__Giardia
B4_100015	EFO60841.1	96.8	9.1e-135	k__Eukaryota;p__Fornicata;c__;o__Diplomonadida;f__Hexamitidae;g__Giardia
B4_100016	EFO63836.1	87.7	2.2e-68	k__Eukaryota;p__Fornicata;c__;o__Diplomonadida;f__Hexamitidae;g__Giardia
B4_92553	EFO62898.1	96.7	1.2e-57	k__Eukaryota;p__Fornicata;c__;o__Diplomonadida;f__Hexamitidae;g__Giardia
N4_434108	EFO60871.1	93.5	7.4e-115	k__Eukaryota;p__Fornicata;c__;o__Diplomonadida;f__Hexamitidae;g__Giardia
N4_64205	EFO64007.1	95.3	7.9e-51	k__Eukaryota;p__Fornicata;c__;o__Diplomonadida;f__Hexamitidae;g__Giardia
